# Supplementary material for: HSP27 functional switch drives castration-resistant prostate cancer via mTOR pathway activation, highlighting promising combination therapies
Source: J Exp Clin Cancer Res. 2026 Mar 25;45:98. doi: 10.1186/s13046-026-03695-6 (PMC13085302; doi:10.1186/s13046-026-03695-6)
Supplement: Supplementary file 1 — Supplementary Material 1. [file 13046_2026_3695_MOESM1_ESM.xlsx]

## Sheet: PNT1A
				FDR 1%	FDR 0.1%												FDR 1%				FDR 0.1%
Protein IDs	Majority protein IDs	Protein names	Gene names	Student's T-test Significant PNT1A_IP_PNT1A_Beads	Student's T-test Significant PNT1A_IP_PNT1A_Beads	Peptides	Razor + unique peptides	Unique peptides	Sequence coverage [%]	Unique + razor sequence coverage [%]	Unique sequence coverage [%]	Mol. weight [kDa]	Q-value	Score	Intensity	MS/MS count	-Log Student's T-test p-value PNT1A_IP_PNT1A_Beads	Student's T-test q-value PNT1A_IP_PNT1A_Beads	Student's T-test Difference PNT1A_IP_PNT1A_Beads	Student's T-test Test statistic PNT1A_IP_PNT1A_Beads	-Log Student's T-test p-value PNT1A_IP_PNT1A_Beads	Student's T-test q-value PNT1A_IP_PNT1A_Beads	Student's T-test Difference PNT1A_IP_PNT1A_Beads	Student's T-test Test statistic PNT1A_IP_PNT1A_Beads_	LFQ intensity PNT1A_Beads_1a	LFQ intensity PNT1A_Beads_1b	LFQ intensity PNT1A_Beads_1c	LFQ intensity PNT1A_Beads_2a	LFQ intensity PNT1A_Beads_2b	LFQ intensity PNT1A_Beads_2c	LFQ intensity PNT1A_Beads_3a	LFQ intensity PNT1A_Beads_3b	LFQ intensity PNT1A_Beads_3c	LFQ intensity PNT1A_IP_1a	LFQ intensity PNT1A_IP_1b	LFQ intensity PNT1A_IP_1c	LFQ intensity PNT1A_IP_2a	LFQ intensity PNT1A_IP_2b	LFQ intensity PNT1A_IP_2c	LFQ intensity PNT1A_IP_3a	LFQ intensity PNT1A_IP_3b	LFQ intensity PNT1A_IP_3c
P04792	P04792	Heat shock protein beta-1	HSPB1	+	+	26	26	26	94.1	94.1	94.1	22.782	0	323.31	159270000000	1382	17.9375	0	7.91442	6.78592	17.9375	0	7.91442	6.78592	25.1787	25.1242	25.2165	24.3443	24.3189	24.3882	24.4079	24.4453	24.465	32.44	32.4288	32.4553	32.2329	32.3211	32.3442	33.0611	32.9234	32.9122
P04062	P04062	Glucosylceramidase	GBA	+	+	3	3	3	7.8	7.8	7.8	59.716	0	26.702	1370600000	12	14.9274	0	8.69129	6.77453	14.9274	0	8.69129	6.77453	NaN	NaN	NaN	NaN	NaN	NaN	NaN	NaN	NaN	25.5285	25.637	25.4133	25.0027	25.3785	25.5383	26.1933	26.3139	26.3773
Q9Y6X6	Q9Y6X6	Unconventional myosin-XVI	MYO16	+	+	2	2	2	1.7	1.7	1.7	206.13	0.0026161	11.086	938080000	3	14.3448	0	8.17127	6.3358	14.3448	0	8.17127	6.3358	NaN	NaN	NaN	NaN	NaN	NaN	NaN	NaN	NaN	24.9338	25.1383	24.993	24.7007	25.0447	25.2659	25.5224	25.3899	25.7344
P19474	P19474	E3 ubiquitin-protein ligase TRIM21	TRIM21	+	+	17	17	17	33.9	33.9	33.9	54.169	0	323.31	1008900000	102	14.205	0	7.9863	6.1957	14.205	0	7.9863	6.1957	NaN	NaN	NaN	NaN	NaN	NaN	NaN	NaN	NaN	25.1399	25.1576	25.068	25.0777	25.1192	25.2123	25.6335	25.6373	25.7165
Q02978	Q02978	Mitochondrial 2-oxoglutarate/malate carrier protein	SLC25A11	+	+	11	11	11	38.5	38.5	38.5	34.061	0	144.55	508530000	135	13.5558	0.0004	2.13379	1.96671	13.5558	0.0004	2.13379	1.96671	21.8264	21.9288	22.2408	22.1535	21.8527	22.0572	21.5123	22.0346	21.8529	24.0113	24.0179	24.1247	24.1462	23.9134	23.8819	24.1219	24.1101	24.3359
Q9NTZ6	Q9NTZ6	RNA-binding protein 12	RBM12	+	+	2	2	2	3.5	3.5	3.5	97.394	0.00073801	12.564	117310000	4	13.1913	0	4.46085	3.75679	13.1913	0	4.46085	3.75679	NaN	NaN	NaN	NaN	NaN	NaN	NaN	NaN	NaN	22.1526	22.2617	22.2266	21.9938	21.9898	22.2178	22.0129	22.0694	21.891
O75486	O75486	Transcription initiation protein SPT3 homolog	SUPT3H	+	+	1	1	1	3.8	3.8	3.8	35.792	0.007399	6.362	128760000	9	13.0406	0	4.97365	4.09805	13.0406	0	4.97365	4.09805	NaN	NaN	NaN	NaN	NaN	NaN	NaN	NaN	NaN	22.3942	22.3156	22.2362	22.4932	21.8948	22.0678	22.4418	22.3401	22.5594
Q9C0K0	Q9C0K0	B-cell lymphoma/leukemia 11B	BCL11B	+	+	1	1	1	1.8	1.8	1.8	95.518	0.0037198	7.3817	2132800000	47	12.1574	0	8.53837	6.02057	12.1574	0	8.53837	6.02057	NaN	NaN	NaN	NaN	NaN	NaN	NaN	NaN	NaN	26.3757	26.3664	26.3711	26.2031	26.0645	26.2496	26.062	23.7831	24.0473
P07942	P07942	Laminin subunit beta-1	LAMB1	+	+	1	1	1	0.6	0.6	0.6	198.04	0.0095506	6.2761	151090000	21	11.9689	0	4.5915	3.72897	11.9689	0	4.5915	3.72897	NaN	NaN	NaN	NaN	NaN	NaN	NaN	NaN	NaN	21.7607	21.7868	21.8896	21.3308	21.9903	21.8572	22.5255	22.0679	22.2366
Q4V328	Q4V328	GRIP1-associated protein 1	GRIPAP1	+	+	1	1	1	1.4	1.4	1.4	96.004	0.0058309	6.5505	215700000	2	11.627	0	5.81002	4.44171	11.627	0	5.81002	4.44171	NaN	NaN	NaN	NaN	NaN	NaN	NaN	NaN	NaN	22.2711	22.3546	22.328	22.2225	22.3363	22.2059	22.7501	22.7636	22.805
O95817	O95817	BAG family molecular chaperone regulator 3	BAG3	+	+	4	4	4	11	11	11	61.594	0	29.71	42747000	22	11.4852	0	3.68069	3.06889	11.4852	0	3.68069	3.06889	NaN	NaN	NaN	NaN	NaN	NaN	NaN	NaN	NaN	20.7132	20.7262	20.7118	20.5086	20.8408	20.2652	21.1539	20.8661	20.7637
P30837	P30837	Aldehyde dehydrogenase X, mitochondrial	ALDH1B1	+	+	21	21	20	43.3	43.3	41.8	57.206	0	323.31	1449500000	174	11.1289	0	2.77395	2.39438	11.1289	0	2.77395	2.39438	22.3709	22.3906	22.5273	23.2192	23.2012	23.2767	22.926	23.0946	23.1211	25.4626	25.5173	25.4095	25.5382	25.5009	25.4572	26.0429	26.0306	26.1339
P11182	P11182	Lipoamide acyltransferase component of branched-chain alpha-keto acid dehydrogenase complex, mitochondrial	DBT	+	+	8	8	8	16.8	16.8	16.8	53.486	0	53.047	283360000	30	10.1938	0	3.53704	2.86857	10.1938	0	3.53704	2.86857	20.43	19.1643	19.4852	19.7003	19.7831	20.0288	18.9675	19.8293	21.2044	23.2336	23.461	23.2301	23.1687	23.3156	23.1968	23.5316	23.681	23.6079
Q9Y2K7	Q9Y2K7	Lysine-specific demethylase 2A	KDM2A	+	+	1	1	1	1.5	1.5	1.5	132.79	0.0047876	6.7812	68740000	2	9.971	0	4.04019	3.16765	9.971	0	4.04019	3.16765	NaN	NaN	NaN	NaN	NaN	NaN	NaN	NaN	NaN	21.2062	21.0495	21.0853	21.3793	21.2338	21.2676	22.0413	21.795	21.7131
Q8IV04	Q8IV04	Carabin	TBC1D10C	+	+	1	1	1	2	2	2	49.712	0.0048048	6.8492	328770000	15	9.86516	0	6.77707	4.61134	9.86516	0	6.77707	4.61134	NaN	NaN	NaN	NaN	NaN	NaN	NaN	NaN	NaN	23.4114	23.5177	23.8502	20.9163	23.5434	23.6526	24.1	24.1605	24.489
Q14011	Q14011	Cold-inducible RNA-binding protein	CIRBP	+	+	3	3	3	20.9	20.9	20.9	18.648	0	17.742	39357000	1	8.97745	0	2.98301	2.4107	8.97745	0	2.98301	2.4107	NaN	NaN	NaN	NaN	NaN	NaN	NaN	NaN	NaN	20.0232	19.9858	19.7564	20.5981	21.1176	20.5366	20.3557	20.3518	20.476
O14558	O14558	Heat shock protein beta-6	HSPB6	+	+	1	1	1	6.2	6.2	6.2	17.135	0.0058514	6.5767	87320000	7	8.19347	0	4.71106	3.30633	8.19347	0	4.71106	3.30633	NaN	NaN	NaN	NaN	NaN	NaN	NaN	NaN	NaN	21.9322	21.8682	21.6925	21.1316	21.1243	21.2334	22.062	22.1848	22.4667
O75746	O75746	Calcium-binding mitochondrial carrier protein Aralar1	SLC25A12	+	+	12	12	8	18.6	18.6	13	74.761	0	75.443	146140000	40	8.12926	0	2.93173	2.31364	8.12926	0	2.93173	2.31364	20.4869	19.9051	19.5424	19.3443	18.8122	19.1799	19.3301	19.2695	18.5324	21.9609	22.6225	21.8425	21.9732	21.9205	22.5295	22.1165	22.2032	23.6193
Q86UE3	Q86UE3	Zinc finger protein 546	ZNF546	+	+	1	1	1	2.2	2.2	2.2	98.404	0.0053254	6.6959	38200000	5	7.66703	0	3.3521	2.52151	7.66703	0	3.3521	2.52151	NaN	NaN	NaN	NaN	NaN	NaN	NaN	NaN	NaN	20.0481	20.2682	20.1773	20.4181	20.2473	20.4713	21.1476	20.7511	21.439
Q92805	Q92805	Golgin subfamily A member 1	GOLGA1	+	+	4	4	4	8.6	8.6	8.6	88.183	0	22.946	22290000	6	7.32859	0.000222222	2.74009	2.13267	7.32859	0.000222222	2.74009	2.13267	NaN	NaN	NaN	NaN	NaN	NaN	NaN	NaN	NaN	20.0043	19.8344	20.0547	19.2647	19.849	19.7001	19.5704	20.5401	20.1009
P01024	P01024	Complement C3;Complement C3 beta chain;C3-beta-c;Complement C3 alpha chain;C3a anaphylatoxin;Acylation stimulating protein;Complement C3b alpha chain;Complement C3c alpha chain fragment 1;Complement C3dg fragment;Complement C3g fragment;Complement C3d fragment;Complement C3f fragment;Complement C3c alpha chain fragment 2	C3	+	+	6	3	3	3.3	1.8	1.8	187.15	0	33.538	178200000	10	7.01622	0	4.84465	3.16482	7.01622	0	4.84465	3.16482	NaN	NaN	NaN	NaN	NaN	NaN	NaN	21.0771	NaN	21.6698	21.8208	21.7196	23.1175	22.4641	23.0175	23.8949	23.1734	22.746
P0C0L5;P0C0L4	P0C0L5	Complement C4-B;Complement C4 beta chain;Complement C4-B alpha chain;C4a anaphylatoxin;C4b-B;C4d-B;Complement C4 gamma chain;Complement C4-A;Complement C4 beta chain;Complement C4-A alpha chain;C4a anaphylatoxin;C4b-A;C4d-A;Complement C4 gamma chain	C4B;C4A	+	+	3	3	3	2.7	2.7	2.7	192.75	0	57.549	58991000	14	6.30983	0	4.0221	2.68499	6.30983	0	4.0221	2.68499	NaN	NaN	NaN	NaN	NaN	NaN	NaN	NaN	NaN	19.2047	18.9497	18.782	21.4692	21.4986	21.5359	22.021	21.6517	21.9536
Q9HC07	Q9HC07	Transmembrane protein 165	TMEM165	+	+	2	2	2	9.6	9.6	9.6	34.905	0.0019881	11.236	21905000	1	6.23473	0.000410256	2.63124	1.97815	6.23473	0.000410256	2.63124	1.97815	NaN	NaN	NaN	NaN	NaN	NaN	NaN	NaN	NaN	19.5087	19.3155	NaN	20.0148	20.0943	19.6212	19.6356	19.8178	19.3898
Q96EK5	Q96EK5	KIF1-binding protein	KIAA1279	+	+	5	5	5	11.3	11.3	11.3	71.813	0	35.632	78597000	25	6.11228	0.000121212	3.22748	2.28266	6.11228	0.000121212	3.22748	2.28266	NaN	NaN	NaN	19.5587	19.0491	19.5935	19.5661	NaN	NaN	21.363	21.36	21.4475	21.435	21.5245	21.5161	21.5632	21.5355	21.75
Q86VS8	Q86VS8	Protein Hook homolog 3	HOOK3	+	+	7	7	7	12.7	12.7	12.7	83.125	0	44.245	43422000	7	5.85691	0.000235294	3.11024	2.19381	5.85691	0.000235294	3.11024	2.19381	NaN	NaN	NaN	20.2272	NaN	NaN	NaN	NaN	NaN	20.6239	20.9535	20.7699	20.4158	20.4178	20.5132	21.0403	20.9231	21.2604
P04196	P04196	Histidine-rich glycoprotein	HRG	+	+	1	1	1	1.7	1.7	1.7	59.578	0.0047591	6.7623	32174000	7	5.33651	0.000421053	2.83313	1.99615	5.33651	0.000421053	2.83313	1.99615	NaN	NaN	NaN	NaN	NaN	NaN	NaN	NaN	NaN	18.7716	18.7914	18.7079	20.8553	20.688	20.1932	20.6994	20.5811	21.378
Q0VGL1	Q0VGL1	Ragulator complex protein LAMTOR4;Ragulator complex protein LAMTOR4, N-terminally processed	LAMTOR4	+	+	1	1	1	10.1	10.1	10.1	10.741	0.0058275	6.5468	587750000	9	5.32959	0	7.10947	3.46197	5.32959	0	7.10947	3.46197	16.8446	16.9106	16.8516	15.8502	15.5454	15.697	16.5374	16.7667	16.8441	24.7146	24.5419	24.8664	15.6284	24.662	24.7503	25.3048	25.2278	22.1369
Q9HCU9	Q9HCU9	Breast cancer metastasis-suppressor 1	BRMS1	+	+	1	1	1	5.7	5.7	5.7	28.46	0.0048751	7.0639	145000000	8	5.23595	0	3.6968	2.37313	5.23595	0	3.6968	2.37313	NaN	NaN	NaN	20.4106	20.34	20.0791	NaN	20.4136	NaN	22.0939	22.035	22.0313	22.49	21.9341	22.6417	23.1967	22.1353	22.1833
P43307	P43307	Translocon-associated protein subunit alpha	SSR1	+	+	2	2	2	9.1	9.1	9.1	32.235	0	17.363	36532000	7	4.9362	0.000585366	2.55461	1.81346	4.9362	0.000585366	2.55461	1.81346	NaN	NaN	NaN	19.4417	19.2948	NaN	NaN	NaN	NaN	20.396	20.2852	19.932	20.7767	20.6693	20.0955	20.3529	20.2294	20.241
O60568	O60568	Procollagen-lysine,2-oxoglutarate 5-dioxygenase 3	PLOD3	+	+	5	5	5	7.2	7.2	7.2	84.784	0	31.015	48689000	22	4.4656	0.000545455	2.62831	1.79672	4.4656	0.000545455	2.62831	1.79672	NaN	NaN	NaN	19.4152	19.2615	19.3692	18.2748	NaN	19.3928	20.8093	20.9376	20.9774	20.6957	20.5845	20.4602	20.5383	20.294	20.8048
P34896	P34896	Serine hydroxymethyltransferase, cytosolic	SHMT1	+	+	7	7	7	18.4	18.4	18.4	53.082	0	48.561	98621000	35	3.98596	0.00055814	2.78332	1.80284	3.98596	0.00055814	2.78332	1.80284	NaN	NaN	NaN	20.5755	20.2166	20.5907	19.3087	19.649	19.5247	21.5109	21.7104	21.5166	21.6928	21.6984	21.5173	21.9017	21.9098	22.3373
P22695	P22695	Cytochrome b-c1 complex subunit 2, mitochondrial	UQCRC2	+		15	15	15	42.2	42.2	42.2	48.442	0	265.75	532980000	131	12.5661	0.005125	1.47688	1.38276	12.5661	0.005125	1.47688	1.38276	22.908	22.5602	22.6413	22.5585	22.3976	22.5333	22.5924	22.5236	22.6667	23.9746	24.0644	23.8456	24.0635	23.9957	23.9718	24.2145	24.2959	24.2477
Q9UBX3	Q9UBX3	Mitochondrial dicarboxylate carrier	SLC25A10	+		3	3	3	14.6	14.6	14.6	31.282	0	46.468	58634000	25	11.3221	0.00114286	1.78482	1.62393	11.3221	0.00114286	1.78482	1.62393	19.2769	19.5773	19.2676	19.1373	19.2466	19.0139	19.3133	18.6397	19.1828	20.9744	20.7777	20.7942	21.0087	20.864	20.9707	21.0268	21.2907	21.0117
P40937	P40937	Replication factor C subunit 5	RFC5	+		10	10	10	36.8	36.8	36.8	38.496	0	82.507	185970000	36	9.52892	0.0014902	1.80032	1.59119	9.52892	0.0014902	1.80032	1.59119	20.7648	21.0717	20.7166	20.7911	20.929	21.0163	20.6494	20.8199	20.7362	22.4512	22.4951	22.3925	22.2398	22.4379	22.3688	23.0631	22.9838	23.2657
P11166	P11166	Solute carrier family 2, facilitated glucose transporter member 1	SLC2A1	+		2	2	2	3.7	3.7	3.7	54.083	0	14.59	72710000	24	8.11092	0.00915942	1.45657	1.28545	8.11092	0.00915942	1.45657	1.28545	19.3265	19.3481	19.3153	20.1061	20.2322	20.0781	19.7431	19.8755	19.7795	21.2422	21.3993	20.8979	21.125	21.3102	21.0274	21.4414	21.1275	21.3427
Q8NBJ5	Q8NBJ5	Procollagen galactosyltransferase 1	COLGALT1	+		5	5	5	9.8	9.8	9.8	71.635	0	32.478	55121000	17	5.2818	0.00393333	1.83271	1.43844	5.2818	0.00393333	1.83271	1.43844	NaN	NaN	19.0024	19.5176	19.5164	20.0059	19.0906	18.9857	19.077	20.9573	20.8047	20.8469	20.9133	21.0395	20.2098	20.8849	21.0527	20.4628
Q9H4M9;Q9NZN3;Q9NZN4	Q9H4M9	EH domain-containing protein 1;EH domain-containing protein 3	EHD1;EHD3	+		10	10	10	22.3	22.3	22.3	60.626	0	82.784	284160000	59	5.22775	0.00153846	2.08753	1.58692	5.22775	0.00153846	2.08753	1.58692	19.0001	20.8781	20.6041	21.7225	21.7665	21.7039	21.9679	21.3009	21.3369	22.8833	23.0699	23.0869	23.1951	23.3543	23.0255	23.4157	23.4722	23.5658
P38571	P38571	Lysosomal acid lipase/cholesteryl ester hydrolase	LIPA	+		1	1	1	4	4	4	45.418	0.0037106	7.3381	17239000	4	4.71656	0.00108333	2.25144	1.63569	4.71656	0.00108333	2.25144	1.63569	NaN	NaN	NaN	NaN	NaN	NaN	NaN	NaN	NaN	19.5257	NaN	19.8582	19.3866	19.533	19.4578	19.5728	20.0115	19.4201
O95674	O95674	Phosphatidate cytidylyltransferase 2	CDS2	+		3	3	3	13.3	13.3	13.3	51.417	0	21.231	37867000	5	4.3303	0.0012	2.27759	1.61219	4.3303	0.0012	2.27759	1.61219	NaN	NaN	NaN	18.6193	18.947	19.0174	NaN	19.3344	19.2442	20.7467	20.2219	20.6196	19.9193	20.6543	19.9642	20.4033	20.3192	20.2741
P62847	P62847	40S ribosomal protein S24	RPS24	+		3	3	3	26.3	26.3	26.3	15.423	0	18.133	139500000	13	3.87758	0.00185714	2.25779	1.55481	3.87758	0.00185714	2.25779	1.55481	20.1274	19.9198	19.9175	20.0079	NaN	20.5161	21.1259	20.8386	21.608	21.772	21.8372	21.7205	22.9544	22.6354	22.4197	23.0832	22.5658	22.5687
O95299	O95299	NADH dehydrogenase [ubiquinone] 1 alpha subcomplex subunit 10, mitochondrial	NDUFA10	+		3	3	3	12.1	12.1	12.1	40.75	0	19.117	23584000	4	3.69594	0.00413115	2.02084	1.42102	3.69594	0.00413115	2.02084	1.42102	NaN	NaN	NaN	18.3498	18.9405	19.0745	18.5975	NaN	NaN	19.5473	19.1848	19.2954	19.0877	19.52	19.8989	19.7631	19.8563	20.1416
P02751	P02751	Fibronectin;Anastellin;Ugl-Y1;Ugl-Y2;Ugl-Y3	FN1	+		4	4	4	2.3	2.3	2.3	262.62	0	29.693	39503000	17	3.50945	0.00158491	2.39119	1.57076	3.50945	0.00158491	2.39119	1.57076	18.1175	18.2546	18.229	NaN	17.5993	17.2469	NaN	NaN	17.589	18.6255	18.1563	18.1269	20.7899	21.2144	20.8254	21.1432	20.8014	21.4051
P22612	P22612	cAMP-dependent protein kinase catalytic subunit gamma	PRKACG	+		1	1	1	6.8	6.8	6.8	40.434	0.0063474	6.5049	26084000	1	3.3135	0.00444444	2.07769	1.40716	3.3135	0.00444444	2.07769	1.40716	NaN	NaN	NaN	NaN	18.5378	NaN	NaN	NaN	NaN	19.9281	20.0646	19.9435	20.2594	20.2497	NaN	NaN	20.2354	21.1425
O95197	O95197	Reticulon-3	RTN3	+		1	1	1	1.1	1.1	1.1	112.61	0.0048573	6.9855	119570000	15	2.40704	0.00684848	2.20234	1.33158	2.40704	0.00684848	2.20234	1.33158	21.0334	20.8066	21.4772	21.4859	21.5844	17.2815	NaN	NaN	NaN	21.3883	21.6885	21.7318	21.822	21.7576	22.1682	21.9904	22.2956	22.0537
Q8NF91	Q8NF91	Nesprin-1	SYNE1	+		3	3	3	0.3	0.3	0.3	1011.1	0	17.943	138010000	7	1.99106	0.00683077	2.4685	1.33575	1.99106	0.00683077	2.4685	1.33575	19.9004	NaN	19.5206	22.41	21.7015	22.5357	NaN	NaN	NaN	20.7136	21.6024	20.8734	22.0353	22.9755	22.6174	21.8782	21.5173	22.2081

## Sheet: LNCaP
				FDR 1%	FDR 0.1%																FDR 0.1%
Protein IDs	Majority protein IDs	Protein names	Gene names	Student's T-test Significant LNCAP_IP_LNCAP_Beads	Student's T-test Significant LNCAP_IP_LNCAP_Beads	Peptides	Razor + unique peptides	Unique peptides	Sequence coverage [%]	Unique + razor sequence coverage [%]	Unique sequence coverage [%]	Mol. weight [kDa]	Q-value	Score	Intensity	MS/MS count	-Log Student's T-test p-value LNCAP_IP_LNCAP_Beads	Student's T-test q-value LNCAP_IP_LNCAP_Beads	Student's T-test Difference LNCAP_IP_LNCAP_Beads	Student's T-test Test statistic LNCAP_IP_LNCAP_Beads	-Log Student's T-test p-value LNCAP_IP_LNCAP_Beads_	Student's T-test q-value LNCAP_IP_LNCAP_Beads_	Student's T-test Difference LNCAP_IP_LNCAP_Beads_	Student's T-test Test statistic LNCAP_IP_LNCAP_Beads_	LFQ intensity LNCAP_Beads_1a	LFQ intensity LNCAP_Beads_1b	LFQ intensity LNCAP_Beads_1c	LFQ intensity LNCAP_Beads_2a	LFQ intensity LNCAP_Beads_2b	LFQ intensity LNCAP_Beads_2c	LFQ intensity LNCAP_Beads_3a	LFQ intensity LNCAP_Beads_3b	LFQ intensity LNCAP_Beads_3c	LFQ intensity LNCAP_IP_1a	LFQ intensity LNCAP_IP_1b	LFQ intensity LNCAP_IP_1c	LFQ intensity LNCAP_IP_2a	LFQ intensity LNCAP_IP_2b	LFQ intensity LNCAP_IP_2c	LFQ intensity LNCAP_IP_3a	LFQ intensity LNCAP_IP_3b	LFQ intensity LNCAP_IP_3c
Q9C0K0	Q9C0K0	B-cell lymphoma/leukemia 11B	BCL11B	+	+	1	1	1	1.8	1.8	1.8	95.518	0.0055012	1.7452	2150500000	44	19.3815	0	8.61385	7.51075	19.3815	0	8.61385	7.51075	16.3905	16.7977	16.9199	NaN	NaN	NaN	NaN	NaN	16.4161	25.3913	25.6278	25.3872	25.1682	25.1527	25.224	25.5783	25.4903	25.7457
P04792	P04792	Heat shock protein beta-1	HSPB1	+	+	26	26	26	94.1	94.1	94.1	22.782	0	323.31	237460000000	1660	18.3428	0	6.72192	5.93185	18.3428	0	6.72192	5.93185	26.1733	26.0753	26.0599	25.6884	25.6366	25.6293	25.613	25.6268	25.6097	32.4179	32.4757	32.4464	32.1586	32.1876	32.1953	32.848	32.9111	32.969
O43852	O43852	Calumenin	CALU	+	+	15	15	15	52.1	52.1	52.1	37.106	0	321.02	1248700000	175	16.4266	0.000196721	1.72244	1.64816	16.4266	0.000196721	1.72244	1.64816	22.9017	22.7451	22.9889	22.9663	23.0224	22.9847	23.0848	23.0947	23.0208	24.6448	24.6896	24.6729	24.6074	24.6258	24.6476	24.8319	24.7784	24.8129
O94905	O94905	Erlin-2	ERLIN2	+	+	9	9	6	26.5	26.5	20.9	37.839	0	36.362	578110000	56	14.8425	0	2.20682	2.05718	14.8425	0	2.20682	2.05718	21.5942	21.5086	21.572	21.2866	21.3876	21.6116	21.56	21.3772	21.5728	23.4475	23.5672	23.7198	23.6743	23.5917	23.5545	23.9358	23.966	23.8752
Q02978	Q02978	Mitochondrial 2-oxoglutarate/malate carrier protein	SLC25A11	+	+	15	15	15	57	57	57	34.061	0	323.31	2313900000	223	14.1453	0	2.31361	2.13342	14.1453	0	2.31361	2.13342	23.3337	23.3526	23.3746	23.4074	23.5092	23.4738	23.2159	23.2698	23.2489	25.8265	25.8327	25.794	25.4201	25.2791	25.393	25.8742	25.7533	25.8355
Q8IYE0	Q8IYE0	Coiled-coil domain-containing protein 146	CCDC146	+	+	1	1	1	0.9	0.9	0.9	112.81	0.0060533	1.6737	547360000	9	14.0494	0	6.30549	5.11205	14.0494	0	6.30549	5.11205	NaN	18.3004	NaN	NaN	17.2546	NaN	NaN	NaN	NaN	24.0291	23.9066	23.9823	23.2819	23.7925	23.6232	23.2368	23.1931	23.3789
O95817	O95817	BAG family molecular chaperone regulator 3	BAG3	+	+	10	10	10	24.7	24.7	24.7	61.594	0	21.315	151200000	39	13.7934	0	4.8263	4.07097	13.7934	0	4.8263	4.07097	NaN	NaN	NaN	NaN	NaN	NaN	NaN	NaN	NaN	21.8461	21.8911	21.7735	21.5585	21.5955	21.514	22.265	22.3797	22.4998
Q8IV04	Q8IV04	Carabin	TBC1D10C	+	+	1	1	1	2	2	2	49.712	0	4.3751	279570000	18	13.5732	0	5.75359	4.68351	13.5732	0	5.75359	4.68351	NaN	NaN	NaN	NaN	NaN	NaN	NaN	NaN	NaN	22.721	22.6518	22.6449	22.3332	22.5341	22.4899	23.2106	23.3752	23.2676
P22695	P22695	Cytochrome b-c1 complex subunit 2, mitochondrial	UQCRC2	+	+	19	19	19	50.6	50.6	50.6	48.442	0	242.59	1544000000	228	13.3515	0.000214286	1.828	1.70046	13.3515	0.000214286	1.828	1.70046	23.3268	23.4183	23.3065	23.2226	23.2816	23.2578	23.1414	23.1367	23.1756	25.1123	25.1327	25.1313	24.8621	24.7947	24.8207	25.3139	25.3053	25.2462
P30837;P47895	P30837	Aldehyde dehydrogenase X, mitochondrial	ALDH1B1	+	+	23	23	22	46.4	46.4	44.9	57.206	0	323.31	2502800000	230	13.3107	0	3.17716	2.80879	13.3107	0	3.17716	2.80879	22.7767	22.8152	22.391	22.7535	22.6369	22.6202	22.8059	22.9316	22.541	25.8113	25.8234	25.7654	25.5726	25.4592	25.4928	26.3731	26.2203	26.3483
Q0VGL1	Q0VGL1	Ragulator complex protein LAMTOR4;Ragulator complex protein LAMTOR4, N-terminally processed	LAMTOR4	+	+	1	1	1	10.1	10.1	10.1	10.741	0.0013423	2.2648	572480000	9	13.0875	0	6.24658	4.9322	13.0875	0	6.24658	4.9322	NaN	NaN	NaN	NaN	NaN	NaN	18.5694	18.2707	NaN	23.5575	23.5819	23.5216	23.7103	23.4701	23.4593	24.5864	24.1768	24.3131
Q9UBX3	Q9UBX3	Mitochondrial dicarboxylate carrier	SLC25A10	+	+	14	14	14	62	62	62	31.282	0	323.31	1304500000	187	13.0696	0.000423529	1.51149	1.4197	13.0696	0.000423529	1.51149	1.4197	23.1899	23.2893	23.1728	23.3776	23.2832	23.3422	23.3503	23.3026	23.2893	24.8977	24.7854	24.8769	24.5417	24.6062	24.574	25.0118	24.9616	24.945
Q14746	Q14746	Conserved oligomeric Golgi complex subunit 2	COG2	+	+	2	2	2	2.8	2.8	2.8	83.207	0	7.6299	144800000	5	12.8139	0	4.79572	3.95343	12.8139	0	4.79572	3.95343	NaN	NaN	NaN	NaN	NaN	NaN	NaN	NaN	NaN	21.8271	21.8206	22.1242	21.2676	21.6367	21.5694	22.0162	22.085	22.257
O75486	O75486	Transcription initiation protein SPT3 homolog	SUPT3H	+	+	1	1	1	3.8	3.8	3.8	35.792	0.0071259	1.5497	134660000	8	12.3046	0	4.21358	3.50577	12.3046	0	4.21358	3.50577	NaN	NaN	NaN	NaN	NaN	NaN	NaN	NaN	NaN	21.8949	21.443	21.8659	21.3179	21.5306	21.3254	21.9394	22.4357	21.9079
Q4V328	Q4V328	GRIP1-associated protein 1	GRIPAP1	+	+	1	1	1	1.4	1.4	1.4	96.004	0.0092754	1.4298	162680000	1	12.1369	0	4.76052	3.85818	12.1369	0	4.76052	3.85818	NaN	NaN	NaN	NaN	NaN	NaN	NaN	NaN	NaN	22.1462	22.0502	22.0376	21.2887	21.7799	21.9134	22.473	22.4756	22.497
P25705	P25705	ATP synthase subunit alpha, mitochondrial	ATP5A1	+	+	31	31	31	57.1	57.1	57.1	59.75	0	323.31	16990000000	722	11.85	0.00035	1.57782	1.45972	11.85	0.00035	1.57782	1.45972	27.1071	26.9915	26.9837	26.9407	26.8536	26.907	26.8528	26.8986	26.9119	28.6035	28.6627	28.593	28.2307	28.2187	28.2031	28.6731	28.7347	28.728
O43300	O43300	Leucine-rich repeat transmembrane neuronal protein 2	LRRTM2	+	+	1	1	1	2.9	2.9	2.9	59.076	0	4.9927	145020000	4	11.7993	0	4.88971	3.90348	11.7993	0	4.88971	3.90348	NaN	NaN	NaN	NaN	NaN	NaN	NaN	NaN	NaN	21.8437	21.7043	21.7361	21.6536	21.9002	21.5326	22.073	22.2971	22.1479
Q9NYC9	Q9NYC9	Dynein heavy chain 9, axonemal	DNAH9	+	+	1	1	1	0.3	0.3	0.3	511.87	0.0096591	1.3218	152340000	4	11.6894	0	5.22469	4.09958	11.6894	0	5.22469	4.09958	NaN	NaN	NaN	NaN	NaN	NaN	NaN	NaN	NaN	21.372	21.4643	21.5366	21.8215	21.4587	21.497	22.5255	22.6418	22.5732
Q8WWC4	Q8WWC4	Uncharacterized protein C2orf47, mitochondrial	C2orf47	+	+	3	3	3	11.3	11.3	11.3	32.544	0	6.9574	95088000	18	11.6044	0.00025	1.77787	1.62424	11.6044	0.00025	1.77787	1.62424	19.4163	19.2531	19.5389	19.3822	19.6299	19.127	19.4098	19.8621	19.28	21.1669	21.4343	21.0885	21.1009	21.01	21.0708	21.1329	21.4529	21.4427
P19474	P19474	E3 ubiquitin-protein ligase TRIM21	TRIM21	+	+	17	17	17	37.9	37.9	37.9	54.169	0	323.31	1346700000	133	11.3026	0	7.65917	5.36958	11.3026	0	7.65917	5.36958	NaN	NaN	NaN	NaN	15.2181	NaN	18.7383	18.9473	NaN	24.5422	24.6014	24.5633	24.5162	25.5671	24.5626	25.1086	25.174	26.1604
O75746	O75746	Calcium-binding mitochondrial carrier protein Aralar1	SLC25A12	+	+	21	21	15	36.6	36.6	28.8	74.761	0	123.47	780860000	140	11.1928	0	2.25893	2.00285	11.1928	0	2.25893	2.00285	21.951	22.1595	22.0423	21.9162	21.8842	21.8152	22.0426	21.6655	21.3317	24.145	24.0876	24.2102	23.8093	23.8198	23.7136	24.4573	24.4394	24.4564
Q9GZX5	Q9GZX5	Zinc finger protein 350	ZNF350	+	+	1	1	1	1.9	1.9	1.9	60.011	0.0097757	1.3694	111190000	5	10.9856	0	4.37109	3.48217	10.9856	0	4.37109	3.48217	NaN	NaN	NaN	NaN	NaN	NaN	NaN	NaN	NaN	20.9769	20.9253	21.0169	21.3071	21.1773	21.5453	22.1136	21.9705	21.861
P50402	P50402	Emerin	EMD	+	+	7	7	7	35.8	35.8	35.8	28.994	0	25.304	265050000	52	10.7175	0.000900901	1.37684	1.27045	10.7175	0.000900901	1.37684	1.27045	21.2709	21.1803	21.4769	20.8301	21.1002	21.0737	20.9768	20.8886	21.1791	22.4277	22.335	22.4528	22.4611	22.3338	22.3479	22.7751	22.62	22.6147
Q92805	Q92805	Golgin subfamily A member 1	GOLGA1	+	+	4	4	4	7.6	7.6	7.6	88.183	0	4.3418	37174000	10	10.5639	0	3.16835	2.64632	10.5639	0	3.16835	2.64632	NaN	NaN	NaN	NaN	NaN	NaN	NaN	NaN	NaN	19.5619	19.8813	19.8178	19.7133	19.8233	19.5882	19.9297	19.8499	20.2732
P07942	P07942	Laminin subunit beta-1	LAMB1	+	+	1	1	1	0.6	0.6	0.6	198.04	0.00071276	2.6998	118490000000	131	10.5034	0	13.2844	7.24036	10.5034	0	13.2844	7.24036	15.5226	NaN	NaN	NaN	NaN	NaN	21.3241	21.3035	21.3789	31.5892	31.5628	31.7813	30.9408	31.312	31.0487	31.6329	32.1336	31.7019
O94874	O94874	E3 UFM1-protein ligase 1	UFL1	+	+	12	12	12	19.4	19.4	19.4	89.594	0	16.76	222940000	45	10.2359	0	2.11578	1.85839	10.2359	0	2.11578	1.85839	19.9149	20.0547	20.1211	20.5234	20.6466	20.6105	19.6546	20.1513	20.2281	22.2971	22.5947	22.4989	22.2059	22.486	22.3141	22.4928	22.3054	21.7522
P46977	P46977	Dolichyl-diphosphooligosaccharide--protein glycosyltransferase subunit STT3A	STT3A	+	+	10	10	10	17.2	17.2	17.2	80.529	0	60.079	612930000	117	10.1975	0.000416667	1.50798	1.37177	10.1975	0.000416667	1.50798	1.37177	21.8937	22.0518	22.0987	22.1896	22.2177	22.4412	22.2547	22.216	22.2204	23.7473	23.6965	23.7079	23.3444	23.391	23.4052	23.8442	24.0623	23.9568
P10620	P10620	Microsomal glutathione S-transferase 1	MGST1	+	+	2	2	2	19.4	19.4	19.4	17.598	0	62.996	202970000	20	10.185	0.000635514	1.42482	1.30239	10.185	0.000635514	1.42482	1.30239	20.4293	20.7469	20.8784	20.878	20.9871	20.7176	20.7369	20.6691	20.2433	22.2202	22.1727	22.0745	22.0654	21.8283	22.0704	22.2263	22.4056	22.0467
Q96C36	Q96C36	Pyrroline-5-carboxylate reductase 2	PYCR2	+	+	9	8	8	39.4	35.3	35.3	33.637	0	40.536	172050000	31	10.1472	0.000444444	1.49221	1.35776	10.1472	0.000444444	1.49221	1.35776	20.3409	20.1916	20.2167	20.2637	20.5168	20.6039	20.5516	20.4045	20.601	21.9438	21.8522	21.8246	21.4663	21.8874	21.9135	22.3449	22.1549	21.7331
P45954	P45954	Short/branched chain specific acyl-CoA dehydrogenase, mitochondrial	ACADSB	+	+	8	8	8	22.2	22.2	22.2	47.485	0	57.653	281290000	59	10.07	0.00043956	1.53383	1.3906	10.07	0.00043956	1.53383	1.3906	21.0746	21.0513	21.1932	21.1114	21.2047	21.2703	21.0342	20.9299	20.9992	22.5844	22.7161	22.4827	22.3493	22.2945	22.3408	22.9976	22.8606	23.0473
P01024	P01024	Complement C3;Complement C3 beta chain;C3-beta-c;Complement C3 alpha chain;C3a anaphylatoxin;Acylation stimulating protein;Complement C3b alpha chain;Complement C3c alpha chain fragment 1;Complement C3dg fragment;Complement C3g fragment;Complement C3d fragment;Complement C3f fragment;Complement C3c alpha chain fragment 2	C3	+	+	5	3	3	2.9	1.8	1.8	187.15	0	12.424	192430000	9	10.0495	0	5.1054	3.79894	10.0495	0	5.1054	3.79894	NaN	NaN	NaN	NaN	NaN	NaN	NaN	NaN	NaN	21.3616	21.2375	21.3901	21.6475	22.2654	22.5513	23.3041	22.7984	22.6904
Q9HCU9	Q9HCU9	Breast cancer metastasis-suppressor 1	BRMS1	+	+	1	1	1	5.7	5.7	5.7	28.46	0.0087413	1.459	82683000	7	9.64838	0	3.77976	2.97415	9.64838	0	3.77976	2.97415	NaN	NaN	NaN	NaN	NaN	NaN	NaN	NaN	NaN	21.2859	20.6669	20.398	20.6804	20.966	20.5526	21.4432	21.3688	21.807
Q9UJS0	Q9UJS0	Calcium-binding mitochondrial carrier protein Aralar2	SLC25A13	+	+	19	13	13	36.9	29	29	74.175	0	161.18	465940000	112	9.55583	0.000380952	1.59254	1.42729	9.55583	0.000380952	1.59254	1.42729	21.6395	21.429	21.6941	21.8157	21.6408	21.7821	21.5753	21.5559	22.0328	23.3138	23.2595	23.2788	22.9854	22.9292	22.8962	23.7108	23.4727	23.6514
P02511	P02511	Alpha-crystallin B chain	CRYAB	+	+	3	3	3	18.9	18.9	18.9	20.159	0	6.1701	63314000	20	9.51669	0	3.74016	2.93676	9.51669	0	3.74016	2.93676	NaN	NaN	NaN	NaN	NaN	NaN	NaN	NaN	NaN	20.6788	20.4175	20.4925	20.2685	20.2493	20.4521	21.0763	21.1518	21.3176
Q6IQ23	Q6IQ23	Pleckstrin homology domain-containing family A member 7	PLEKHA7	+	+	1	1	1	1	1	1	127.13	0.0059809	1.6087	101670000	14	9.34445	0	4.45442	3.33746	9.34445	0	4.45442	3.33746	NaN	NaN	NaN	NaN	NaN	NaN	NaN	NaN	NaN	21.2861	21.6476	21.6026	21.0888	20.7495	20.8831	21.4629	21.7583	21.5532
Q6BDS2	Q6BDS2	UHRF1-binding protein 1	UHRF1BP1	+	+	1	1	1	1.6	1.6	1.6	159.48	0.003876	2.058	73508000	1	8.93527	0	3.68133	2.84287	8.93527	0	3.68133	2.84287	NaN	NaN	NaN	NaN	NaN	NaN	NaN	NaN	NaN	20.7643	20.6807	20.6223	20.7041	20.5755	20.649	20.9695	21.8042	20.99
Q92696	Q92696	Geranylgeranyl transferase type-2 subunit alpha	RABGGTA	+	+	6	6	6	13.4	13.4	13.4	65.071	0	26.404	60069000	30	8.89531	0.000153846	2.11306	1.80548	8.89531	0.000153846	2.11306	1.80548	17.9446	NaN	18.1702	17.9058	18.8732	18.7488	18.9321	18.0165	17.7304	20.215	20.3054	20.2014	20.6484	20.7214	20.368	20.6244	20.4594	20.0122
Q86UE3	Q86UE3	Zinc finger protein 546	ZNF546	+	+	1	1	1	2.2	2.2	2.2	98.404	0.0054979	1.7398	38860000	6	8.73379	0	2.70227	2.20862	8.73379	0	2.70227	2.20862	NaN	NaN	NaN	NaN	NaN	NaN	NaN	NaN	NaN	19.828	20.0382	19.7473	19.6669	19.5967	19.5307	20.3878	20.3203	20.4517
Q9NP58	Q9NP58	ATP-binding cassette sub-family B member 6, mitochondrial	ABCB6	+	+	9	9	9	15.2	15.2	15.2	93.884	0	45.601	356900000	71	8.34837	0.000206897	1.97295	1.68119	8.34837	0.000206897	1.97295	1.68119	20.5104	20.7895	20.1056	21.4047	21.2983	21.1729	21.3614	21.1807	21.0797	22.9966	22.9167	23.0128	22.6447	22.601	22.667	23.3465	23.1667	23.3077
Q9NPL8	Q9NPL8	Complex I assembly factor TIMMDC1, mitochondrial	TIMMDC1	+	+	9	9	9	40.7	40.7	40.7	32.177	0	50.69	191180000	57	8.23998	0.000273973	1.76586	1.52484	8.23998	0.000273973	1.76586	1.52484	20.4645	19.8909	19.8265	20.7895	20.3932	20.4161	20.3611	20.0166	20.2534	22.2264	22.0445	22.045	21.7676	21.6504	21.4037	22.4735	22.353	22.3405
Q9NVE7	Q9NVE7	Pantothenate kinase 4	PANK4	+	+	5	5	5	10.1	10.1	10.1	85.99	0	12.649	39416000	15	8.09823	0.000647619	1.48526	1.30741	8.09823	0.000647619	1.48526	1.30741	18.3878	18.6477	18.3626	18.0813	18.0153	18.7573	18.034	17.6914	18.3396	19.7059	20.1545	19.7723	19.7895	19.4804	19.4111	19.725	20.0091	19.6364
Q9NYY8	Q9NYY8	FAST kinase domain-containing protein 2	FASTKD2	+	+	3	3	3	4.2	4.2	4.2	81.462	0.00067522	2.3067	540800000	2	7.43708	0	2.91284	2.24523	7.43708	0	2.91284	2.24523	20.5746	20.515	20.5245	20.5751	20.482	20.3174	20.2747	20.2706	20.3571	25.621	23.0147	22.9189	22.9126	22.7863	22.8294	23.3377	23.3725	23.3134
P34896	P34896	Serine hydroxymethyltransferase, cytosolic	SHMT1	+	+	9	9	9	22.6	22.6	22.6	53.082	0	31.144	133740000	40	7.06393	0	4.08054	2.82691	7.06393	0	4.08054	2.82691	NaN	NaN	18.4289	18.3788	19.3604	19.1963	NaN	NaN	NaN	21.7124	21.4833	21.6049	21.6413	21.766	21.7065	21.7415	21.7969	21.3367
Q14126	Q14126	Desmoglein-2	DSG2	+	+	2	2	2	2.7	2.7	2.7	122.29	0.00069832	2.5368	35841000	6	6.94106	0	2.77579	2.12211	6.94106	0	2.77579	2.12211	NaN	NaN	NaN	NaN	NaN	NaN	NaN	NaN	NaN	19.5303	19.8492	19.6137	19.5985	19.7254	20.0674	19.5622	19.7832	20.1933
P58107;Q15149	P58107	Epiplakin;Plectin	EPPK1;PLEC	+	+	2	2	2	2.8	2.8	2.8	555.65	0	6.9436	34860000	9	6.83171	0	2.51218	1.95647	6.83171	0	2.51218	1.95647	18.0659	18.5788	NaN	NaN	NaN	NaN	NaN	NaN	NaN	20.0031	19.4759	19.8879	19.6562	19.3061	19.6299	20.1449	19.5254	19.4792
Q96EK5	Q96EK5	KIF1-binding protein	KIAA1279	+	+	7	7	7	20.1	20.1	20.1	71.813	0	35.9	205820000	48	6.2168	0	2.87633	2.11175	6.2168	0	2.87633	2.11175	19.7699	19.594	NaN	20.0895	19.7882	19.3566	19.7484	19.7338	19.6363	22.1411	22.3551	22.3557	22.1917	22.0334	22.0314	22.3366	22.394	22.3015
P46821;P78559	P46821	Microtubule-associated protein 1B;MAP1B heavy chain;MAP1 light chain LC1	MAP1B	+	+	20	20	20	12.7	12.7	12.7	270.63	0	69.975	243480000	88	6.07511	0.000514851	1.61474	1.33618	6.07511	0.000514851	1.61474	1.33618	20.9268	20.8003	21.1482	20.9769	21.3339	21.0166	20.3052	20.3929	20.2765	22.1758	22.1309	22.3779	21.9334	22.0296	21.977	22.7732	23.2105	23.1015
P40937	P40937	Replication factor C subunit 5	RFC5	+	+	6	6	6	20	20	20	38.496	0	14.873	112410000	27	6.05247	0.0002	2.12392	1.66539	6.05247	0.0002	2.12392	1.66539	19.0464	19.862	19.2484	18.4934	19.0935	19.054	19.0772	18.6895	18.929	20.7985	20.8427	22.8252	20.1078	21.4212	21.4346	21.1672	21.0438	20.9678
P38571	P38571	Lysosomal acid lipase/cholesteryl ester hydrolase	LIPA	+	+	1	1	1	4	4	4	45.418	0	3.7905	39612000	9	5.87699	0.000285714	1.98649	1.56932	5.87699	0.000285714	1.98649	1.56932	18.3429	18.0343	NaN	18.4856	18.2316	18.1581	NaN	18.0102	18.3342	19.531	19.9054	19.968	20.0752	19.8309	19.896	19.782	19.7647	19.7001
P04196	P04196	Histidine-rich glycoprotein	HRG	+	+	2	2	2	3	3	3	59.578	0.00069204	2.5014	33165000	12	5.8148	0	2.77738	2.01857	5.8148	0	2.77738	2.01857	NaN	NaN	NaN	NaN	NaN	NaN	NaN	NaN	NaN	18.5549	18.541	18.3779	19.6543	19.4343	19.4354	20.623	20.5931	20.7545
O00762	O00762	Ubiquitin-conjugating enzyme E2 C	UBE2C	+	+	1	1	1	9.5	9.5	9.5	19.652	0.0044248	1.9327	146900000	6	5.75991	0	4.2975	2.707	5.75991	0	4.2975	2.707	NaN	NaN	NaN	NaN	NaN	NaN	NaN	NaN	NaN	22.0549	22.0995	21.6699	18.9244	21.9116	22.1529	NaN	22.0941	22.468
Q9UBV2	Q9UBV2	Protein sel-1 homolog 1	SEL1L	+	+	5	5	5	7.8	7.8	7.8	88.754	0	9.3293	55305000	11	5.7457	0.000150943	2.29624	1.74651	5.7457	0.000150943	2.29624	1.74651	NaN	NaN	NaN	NaN	19.1436	18.9352	NaN	NaN	18.9397	20.6379	20.6504	20.5143	19.8889	19.938	19.8125	20.1647	20.4631	20.6073
P0C0L5;P0C0L4	P0C0L5	Complement C4-B;Complement C4 beta chain;Complement C4-B alpha chain;C4a anaphylatoxin;C4b-B;C4d-B;Complement C4 gamma chain;Complement C4-A;Complement C4 beta chain;Complement C4-A alpha chain;C4a anaphylatoxin;C4b-A;C4d-A;Complement C4 gamma chain	C4B;C4A	+	+	3	3	3	2.7	2.7	2.7	192.75	0	12.36	58278000	4	5.70679	0	3.48352	2.35222	5.70679	0	3.48352	2.35222	NaN	NaN	NaN	NaN	NaN	NaN	NaN	NaN	NaN	NaN	19.661	20.1542	20.9981	20.0907	20.2325	21.2888	21.4778	21.1012
Q9HCS7	Q9HCS7	Pre-mRNA-splicing factor SYF1	XAB2	+	+	5	5	5	6.1	6.1	6.1	100.01	0	6.1962	24434000	14	5.58389	0.000425532	1.71447	1.38022	5.58389	0.000425532	1.71447	1.38022	NaN	NaN	NaN	NaN	18.5185	NaN	NaN	NaN	17.7202	19.212	19.3363	18.7403	18.8387	18.7473	18.9889	19.0147	18.9779	19.687
P62847	P62847	40S ribosomal protein S24	RPS24	+	+	2	2	2	20.3	20.3	20.3	15.423	0	3.2753	148560000	16	5.49446	0.000412371	1.70671	1.37069	5.49446	0.000412371	1.70671	1.37069	19.9816	19.6895	19.7296	19.4648	19.2778	19.4254	20.8551	21.1109	20.9142	22.0128	21.6791	21.6755	21.6867	21.6426	21.4866	21.7739	22.0082	21.8438
Q9NS69	Q9NS69	Mitochondrial import receptor subunit TOM22 homolog	TOMM22	+	+	1	1	1	17.6	17.6	17.6	15.521	0	11.167	17626000	2	5.00608	0.00025974	1.95878	1.49631	5.00608	0.00025974	1.95878	1.49631	NaN	NaN	NaN	NaN	NaN	NaN	NaN	NaN	NaN	18.8464	19.114	18.895	18.819	18.526	18.3827	18.8661	19.0963	18.7445
O95394	O95394	Phosphoacetylglucosamine mutase	PGM3	+	+	3	3	3	6.8	6.8	6.8	59.851	0.00071429	2.7233	25745000	6	4.96458	0.000289855	2.09754	1.57274	4.96458	0.000289855	2.09754	1.57274	NaN	NaN	NaN	NaN	NaN	18.8834	NaN	18.5018	NaN	19.3385	19.2893	19.1366	18.7958	19.1929	19.3721	19.1923	19.1352	19.3235
Q96LA8	Q96LA8	Protein arginine N-methyltransferase 6	PRMT6	+	+	2	2	2	5.9	5.9	5.9	41.937	0	6.6138	20590000	5	4.79498	0.000263158	2.00448	1.50727	4.79498	0.000263158	2.00448	1.50727	NaN	NaN	NaN	NaN	NaN	NaN	NaN	NaN	NaN	19.352	NaN	19.227	18.8525	18.7408	18.83	19.4759	19.5319	19.516
P04350	P04350	Tubulin beta-4A chain	TUBB4A	+	+	22	3	1	70.9	11.5	3.6	49.585	0	25.853	41881000	17	4.71056	0.000337349	1.89998	1.44149	4.71056	0.000337349	1.89998	1.44149	NaN	NaN	NaN	19.0301	19.1643	NaN	NaN	19.1354	17.8156	19.8194	19.7253	19.8312	19.4955	19.7623	19.8457	20.076	20.1108	20.1436
Q13616	Q13616	Cullin-1	CUL1	+	+	4	4	4	6.8	6.8	6.8	89.677	0	37.587	65585000	17	4.45951	0.000246154	2.25141	1.61164	4.45951	0.000246154	2.25141	1.61164	NaN	NaN	19.3945	19.2215	18.6095	18.1449	18.9846	18.9091	18.6201	20.5065	20.6016	20.2072	20.3918	20.5827	20.3917	20.8494	20.4626	21.0053
Q9HC07	Q9HC07	Transmembrane protein 165	TMEM165	+	+	3	3	3	9.6	9.6	9.6	34.905	0	5.1349	56417000	2	4.3511	0.000218182	2.45752	1.70264	4.3511	0.000218182	2.45752	1.70264	NaN	NaN	NaN	19.994	19.7539	NaN	NaN	NaN	NaN	20.3809	19.9134	20.1254	20.0447	20.0832	20.2534	20.577	20.4665	20.3499
P08631	P08631	Tyrosine-protein kinase HCK	HCK	+	+	1	1	1	2.9	2.9	2.9	59.599	0.0096646	1.3222	62505000	6	4.34334	0	3.28497	2.06133	4.34334	0	3.28497	2.06133	NaN	NaN	NaN	NaN	NaN	NaN	NaN	NaN	NaN	20.7787	20.8673	20.906	20.7439	NaN	20.7402	NaN	21.3875	21.6601
P30825	P30825	High affinity cationic amino acid transporter 1	SLC7A1	+	+	2	2	2	4.6	4.6	4.6	67.638	0	7.5189	24212000	3	4.33279	0.000413793	1.9001	1.41362	4.33279	0.000413793	1.9001	1.41362	NaN	NaN	NaN	17.2676	NaN	18.5004	18.6196	NaN	NaN	18.9913	18.7135	18.78	19.3954	19.5143	18.8722	18.8419	18.4951	18.7712
Q9H993	Q9H993	Protein-glutamate O-methyltransferase	ARMT1	+	+	3	3	3	8.6	8.6	8.6	51.172	0	5.823	31714000	10	4.00515	0.000307692	2.08901	1.48532	4.00515	0.000307692	2.08901	1.48532	NaN	NaN	NaN	18.5304	18.4411	18.9759	NaN	NaN	NaN	19.6	19.2418	19.2939	19.0192	19.3303	19.248	19.9552	19.7787	20.2952
O14880	O14880	Microsomal glutathione S-transferase 3	MGST3	+	+	3	3	3	18.4	18.4	18.4	16.516	0	68.385	29086000	13	3.96977	0.000509804	1.80722	1.33431	3.96977	0.000509804	1.80722	1.33431	18.0291	17.641	NaN	NaN	18.3452	NaN	18.3386	18.1566	NaN	19.4266	19.1389	19.4814	18.5189	19.296	18.9681	19.5264	19.4788	19.2775
Q969E2	Q969E2	Secretory carrier-associated membrane protein 4	SCAMP4	+	+	2	2	2	8.3	8.3	8.3	25.728	0.00072993	2.9189	24314000	5	3.95766	0.000266667	2.1505	1.51136	3.95766	0.000266667	2.1505	1.51136	NaN	NaN	NaN	NaN	NaN	NaN	NaN	NaN	NaN	19.9442	19.7328	19.7839	NaN	19.1094	19.6851	19.4841	19.7601	19.5179
P00747;Q15195	P00747	Plasminogen;Plasmin heavy chain A;Activation peptide;Angiostatin;Plasmin heavy chain A, short form;Plasmin light chain B	PLG	+	+	3	3	3	3.3	3.3	3.3	90.568	0	3.182	34637000	6	3.8972	0.00030303	2.31164	1.58239	3.8972	0.00030303	2.31164	1.58239	NaN	NaN	NaN	NaN	NaN	NaN	NaN	NaN	NaN	18.1662	18.165	18.0611	19.8029	20.0299	19.1681	20.6748	20.8579	20.4381
Q8N2C7	Q8N2C7	Protein unc-80 homolog	UNC80	+	+	1	1	1	0.4	0.4	0.4	363.39	0.0059952	1.6164	60929000	6	3.77798	0	3.07723	1.88725	3.77798	0	3.07723	1.88725	NaN	NaN	NaN	NaN	NaN	NaN	NaN	NaN	NaN	20.9856	21.1229	20.9418	NaN	20.089	20.477	NaN	21.4207	21.7983
Q9P0L9	Q9P0L9	Polycystic kidney disease 2-like 1 protein	PKD2L1	+	+	1	1	1	1.1	1.1	1.1	91.981	0.0049536	1.8022	89209000	5	3.72888	0	3.48844	2.02459	3.72888	0	3.48844	2.02459	NaN	NaN	NaN	NaN	NaN	NaN	NaN	NaN	NaN	21.7904	21.8626	21.6045	16.5259	20.3857	21.3082	17.7523	22.0895	20.8553
Q8NI60	Q8NI60	Atypical kinase ADCK3, mitochondrial	ADCK3	+	+	6	6	6	12.8	12.8	12.8	71.949	0	12.531	62577000	25	3.66657	0.000449438	2.00178	1.40867	3.66657	0.000449438	2.00178	1.40867	NaN	NaN	NaN	18.6956	19.3032	19.1003	19.0068	19.2068	18.9813	20.2697	20.602	20.3274	20.0227	19.9621	20.8922	20.7058	20.5199	20.3375
Q9BQ52	Q9BQ52	Zinc phosphodiesterase ELAC protein 2	ELAC2	+	+	3	3	3	4.4	4.4	4.4	92.218	0	4.062	98156000	7	3.65425	0	3.14445	1.89047	3.65425	0	3.14445	1.89047	NaN	NaN	NaN	NaN	21.237	NaN	21.2478	NaN	NaN	21.3079	20.9375	21.2638	20.7068	20.4653	20.7547	21.2466	21.0884	21.3095
Q96TA2	Q96TA2	ATP-dependent zinc metalloprotease YME1L1	YME1L1	+	+	2	2	2	3	3	3	86.454	0	3.3166	93834000	3	3.27678	0	3.33779	1.88286	3.27678	0	3.33779	1.88286	NaN	NaN	NaN	NaN	NaN	NaN	NaN	NaN	NaN	NaN	23.4526	21.3104	20.6195	21.0046	17.5122	NaN	21.0941	21.16
Q9Y3P9	Q9Y3P9	Rab GTPase-activating protein 1	RABGAP1	+	+	2	2	2	2.7	2.7	2.7	121.74	0.0032895	2.1537	119870000	4	3.21992	0.00020339	2.77538	1.68001	3.21992	0.00020339	2.77538	1.68001	NaN	NaN	NaN	20.7385	21.2367	20.9838	NaN	NaN	NaN	21.0095	21.354	21.3873	21.2825	21.4691	20.9845	21.3073	21.6123	21.2692
P04062	P04062	Glucosylceramidase	GBA	+	+	2	2	2	5.2	5.2	5.2	59.716	0	4.2286	1298900000	3	2.78635	0	4.80805	2.1167	2.78635	0	4.80805	2.1167	NaN	NaN	24.8449	24.9332	NaN	24.6345	NaN	NaN	NaN	24.3659	24.5364	24.4233	24.3899	24.2883	24.379	24.7769	24.7601	25.0904
P33947;O43731	P33947	ER lumen protein-retaining receptor 2;ER lumen protein-retaining receptor 3	KDELR2;KDELR3	+	+	2	1	1	14.2	9	9	24.422	0	15.653	24085000	6	2.67487	0.000641509	2.02405	1.30329	2.67487	0.000641509	2.02405	1.30329	NaN	NaN	NaN	NaN	NaN	NaN	NaN	NaN	NaN	19.8284	19.6609	19.695	NaN	19.5294	18.3311	NaN	19.9851	20.2433
O95757	O95757	Heat shock 70 kDa protein 4L	HSPA4L	+	+	4	2	2	6.7	4.2	4.2	94.511	0.0026578	2.204	298930000	7	1.82994	0.000421053	2.78871	1.37984	1.82994	0.000421053	2.78871	1.37984	21.9509	NaN	NaN	22.3623	22.1617	22.3434	NaN	NaN	NaN	21.6854	22.971	22.6942	21.8042	22.0354	22.8676	19.2379	23.3344	21.7511
Q15293	Q15293	Reticulocalbin-1	RCN1	+		16	16	16	48.3	48.3	48.3	38.89	0	218.8	1055700000	156	12.5331	0.001248	1.29062	1.21782	12.5331	0.001248	1.29062	1.21782	23.2229	23.2111	23.1789	23.1399	23.1074	23.0792	23.1948	23.2032	23.2578	24.5695	24.4916	24.4989	24.2738	24.2828	24.2175	24.5976	24.5747	24.7045
Q14566	Q14566	DNA replication licensing factor MCM6	MCM6	+		23	23	23	35.4	35.4	35.4	92.888	0	46.526	449140000	118	12.5255	0.0088272	0.843005	0.811294	12.5255	0.0088272	0.843005	0.811294	22.2783	22.2095	22.2911	22.3376	22.1372	22.3368	22.2914	22.3387	22.3571	23.1977	23.1904	23.1385	23.103	22.9662	22.99	23.1802	23.2244	23.1743
Q9Y678	Q9Y678	Coatomer subunit gamma-1	COPG1	+		16	16	13	23.6	23.6	19.8	97.717	0	92.962	954630000	144	12.246	0.00163265	1.21462	1.14726	12.246	0.00163265	1.21462	1.14726	23.0745	23.2372	23.1102	23.0557	23.1676	23.0834	23.1252	23.2	23.1149	24.3694	24.4147	24.4782	24.2405	24.0559	24.1394	24.3804	24.4743	24.5475
P04844	P04844	Dolichyl-diphosphooligosaccharide--protein glycosyltransferase subunit 2	RPN2	+		10	10	10	25.8	25.8	25.8	69.283	0	323.31	638750000	111	12.1203	0.00166443	1.21032	1.14223	12.1203	0.00166443	1.21032	1.14223	22.5085	22.395	22.4713	22.5757	22.5161	22.4842	22.6556	22.6822	22.6449	23.785	23.7463	23.8113	23.654	23.5478	23.5531	23.9359	23.9653	23.8275
Q9Y5P6	Q9Y5P6	Mannose-1-phosphate guanyltransferase beta	GMPPB	+		4	4	4	13.6	13.6	13.6	39.834	0	6.6512	70835000	18	11.5157	0.00271028	1.07495	1.01607	11.5157	0.00271028	1.07495	1.01607	19.3422	19.5598	19.3497	19.3311	19.6094	19.4431	19.4195	19.135	19.5515	20.4235	20.4118	20.5051	20.3505	20.5225	20.5206	20.679	20.5157	20.4873
O95831	O95831	Apoptosis-inducing factor 1, mitochondrial	AIFM1	+		18	18	18	34.3	34.3	34.3	66.9	0	236.75	1169900000	187	11.5148	0.00383607	1.01515	0.962463	11.5148	0.00383607	1.01515	0.962463	23.6111	23.5026	23.4586	23.5582	23.5491	23.6055	23.6624	23.6541	23.6292	24.6087	24.6132	24.517	24.4442	24.4292	24.4377	24.7638	24.8002	24.7534
P43490	P43490	Nicotinamide phosphoribosyltransferase	NAMPT	+		20	20	20	51.9	51.9	51.9	55.52	0	280.43	1398700000	144	11.0218	0.0084898	0.860882	0.819886	11.0218	0.0084898	0.860882	0.819886	23.9196	23.9689	24.0014	23.9467	23.9588	24.0165	23.8808	23.8754	23.8765	24.7702	24.8217	24.8249	24.6195	24.6588	24.6292	24.9538	24.947	24.9676
P62714;P67775;P60510	P62714	Serine/threonine-protein phosphatase 2A catalytic subunit beta isoform;Serine/threonine-protein phosphatase 2A catalytic subunit alpha isoform	PPP2CB;PPP2CA	+		10	10	10	36.2	36.2	36.2	35.575	0	169.16	573080000	69	10.9434	0.00107826	1.35463	1.25473	10.9434	0.00107826	1.35463	1.25473	22.2512	22.153	22.5025	22.3888	22.2101	22.3748	22.0148	22.0507	22.0462	23.6279	23.8207	23.7385	23.3138	23.4694	23.3745	23.5941	23.5818	23.6632
O43242	O43242	26S proteasome non-ATPase regulatory subunit 3	PSMD3	+		25	25	25	50.7	50.7	50.7	60.977	0	323.31	1545700000	275	10.9354	0.0016	1.25832	1.17157	10.9354	0.0016	1.25832	1.17157	23.7551	23.7857	23.739	23.8117	23.8481	23.8227	23.7727	23.792	23.7898	25.0631	25.0728	24.9933	24.7415	24.8256	24.8411	25.2596	25.3125	25.3324
O94973	O94973	AP-2 complex subunit alpha-2	AP2A2	+		13	13	7	17.9	17.9	10.8	103.96	0	47.462	309620000	87	10.5706	0.00166667	1.24839	1.15844	10.5706	0.00166667	1.24839	1.15844	21.2492	21.2427	21.5724	21.3514	21.4892	21.0792	21.6404	21.4404	21.3766	22.819	22.786	22.5887	22.5195	22.7342	22.3197	22.6358	22.6882	22.5859
Q15758	Q15758	Neutral amino acid transporter B(0)	SLC1A5	+		9	9	9	22	22	22	56.598	0	167.37	405670000	91	10.4342	0.00510448	0.969471	0.913245	10.4342	0.00510448	0.969471	0.913245	22.1595	22.0477	21.9624	22.0614	22.1675	22.1726	22.0831	22.1038	22.1456	23.209	23.1845	23.1317	22.7344	22.9432	22.8977	23.1311	23.1624	23.2346
Q58FF8	Q58FF8	Putative heat shock protein HSP 90-beta 2	HSP90AB2P	+		9	1	1	21.3	3.9	3.9	44.348	0	229.23	554350000	51	10.3114	0.00346888	1.03807	0.972734	10.3114	0.00346888	1.03807	0.972734	22.6955	22.542	22.5395	22.4717	22.4862	22.5008	22.5369	22.542	22.3726	23.5029	23.5075	23.625	23.3659	23.5136	23.2947	23.9017	23.7298	23.5886
P16615;O14983;Q93084	P16615	Sarcoplasmic/endoplasmic reticulum calcium ATPase 2	ATP2A2	+		20	20	20	23.9	23.9	23.9	114.76	0	168.65	780950000	142	10.3046	0.00912707	0.847773	0.803641	10.3046	0.00912707	0.847773	0.803641	23.1587	23.1956	23.1776	23.133	23.1659	23.0711	23.1266	23.0457	23.0677	23.9996	24.0193	23.9669	23.8303	23.7895	23.7459	24.1112	24.1712	24.1379
Q15008	Q15008	26S proteasome non-ATPase regulatory subunit 6	PSMD6	+		13	13	13	35	35	35	45.531	0	101.73	382070000	87	10.1681	0.00468966	0.989608	0.928811	10.1681	0.00468966	0.989608	0.928811	22.0015	22.0558	21.8862	22.2115	22.1559	22.1561	21.7213	21.7529	21.823	22.9967	22.9813	23.0321	22.9711	22.8223	22.9048	23.0377	22.9559	22.9688
P00403	P00403	Cytochrome c oxidase subunit 2	MT-CO2	+		2	2	2	7.5	7.5	7.5	25.565	0	10.414	126050000	16	10.124	0.00143511	1.29886	1.19545	10.124	0.00143511	1.29886	1.19545	20.1559	20.3425	19.9913	20.4652	20.1747	20.2219	20.1655	20.0935	19.9174	21.7026	21.4162	21.5111	21.1811	21.2218	21.3519	21.5154	21.5442	21.7733
P21964	P21964	Catechol O-methyltransferase	COMT	+		8	8	8	52.4	52.4	52.4	30.037	0	199.29	604410000	81	10.0524	0.00220765	1.14478	1.06285	10.0524	0.00220765	1.14478	1.06285	22.2755	22.3172	22.1652	22.5341	22.5435	22.4555	22.5312	22.7118	22.4919	23.5879	23.7371	23.2867	23.6172	23.5882	23.3986	23.778	23.729	23.6064
P33993	P33993	DNA replication licensing factor MCM7	MCM7	+		20	20	20	34.2	34.2	34.2	81.307	0	152.32	724460000	123	10.0426	0.0067055	0.915111	0.861923	10.0426	0.0067055	0.915111	0.861923	22.9147	23.0658	22.9597	22.8684	22.9268	22.8702	22.9597	22.8845	22.9605	23.9895	23.8262	23.838	23.6584	23.6867	23.5922	24.051	23.944	24.0604
P18085	P18085	ADP-ribosylation factor 4	ARF4	+		10	10	6	64.4	64.4	35.6	20.511	0	273.21	956720000	137	9.78885	0.009	0.854442	0.806142	9.78885	0.009	0.854442	0.806142	23.4	23.4923	23.4819	23.0739	23.2019	23.0776	23.4504	23.2821	23.3939	24.221	24.2993	24.1578	24.106	24.1174	24.0799	24.18	24.234	24.1483
P36551	P36551	Oxygen-dependent coproporphyrinogen-III oxidase, mitochondrial	CPOX	+		6	6	6	19.4	19.4	19.4	50.151	0	15.161	124170000	25	9.6327	0.00328889	1.06417	0.98859	9.6327	0.00328889	1.06417	0.98859	20.155	20.156	20.0482	20.6578	20.3474	20.365	20.1864	20.4092	20.2301	21.2252	21.1428	21.4501	21.4345	21.1974	21.2978	21.484	21.3668	21.534
P41250	P41250	Glycine--tRNA ligase	GARS	+		22	22	22	32.7	32.7	32.7	83.165	0	323.31	2339300000	307	9.51458	0.00224444	1.15562	1.06552	9.51458	0.00224444	1.15562	1.06552	24.5668	24.6394	24.6297	24.4999	24.4389	24.4944	24.3729	24.4199	24.4065	25.7631	25.8178	25.7811	25.3275	25.3642	25.335	25.8603	25.8264	25.7936
Q9BRK5	Q9BRK5	45 kDa calcium-binding protein	SDF4	+		6	6	6	21.5	21.5	21.5	41.806	0	14.32	155770000	47	9.34121	0.00123577	1.34399	1.22067	9.34121	0.00123577	1.34399	1.22067	20.4726	20.6168	20.5016	20.2247	20.2391	20.1089	20.4075	20.4696	20.2501	21.6299	21.7396	21.7429	21.462	21.3205	21.5142	22.0371	22.0467	21.894
Q96QK1	Q96QK1	Vacuolar protein sorting-associated protein 35	VPS35	+		16	16	16	25.8	25.8	25.8	91.706	0	87.55	624540000	119	9.29464	0.00471483	0.996956	0.926978	9.29464	0.00471483	0.996956	0.926978	22.552	22.7069	22.6881	22.7511	22.8161	22.6992	22.659	22.7503	22.7335	23.7301	23.8099	23.7534	23.4322	23.4013	23.4748	23.8991	23.8483	23.9795
Q9H845	Q9H845	Acyl-CoA dehydrogenase family member 9, mitochondrial	ACAD9	+		15	15	15	27.9	27.9	27.9	68.76	0	140.84	489810000	106	9.14949	0.0045	1.00925	0.936067	9.14949	0.0045	1.00925	0.936067	22.0477	22.1972	22.0438	22.4456	22.4422	22.4035	22.4531	22.2332	22.4619	23.3556	23.298	23.4342	23.3009	23.1762	23.0469	23.2946	23.6081	23.2973
Q14257	Q14257	Reticulocalbin-2	RCN2	+		6	6	6	27.1	27.1	27.1	36.876	0	296.71	246590000	40	9.0121	0.00106897	1.3918	1.25369	9.0121	0.00106897	1.3918	1.25369	20.603	20.7125	21.0967	21.0139	20.7596	20.6177	21.395	21.357	21.135	22.3654	22.447	22.249	22.4068	22.3074	22.3145	22.6078	22.1583	22.3605
P29692	P29692	Elongation factor 1-delta	EEF1D	+		8	8	8	36.3	36.3	36.3	31.121	0	83.876	549050000	90	8.92166	0.00273585	1.10744	1.01701	8.92166	0.00273585	1.10744	1.01701	22.3781	22.192	22.3799	22.5962	22.5345	22.6381	22.0676	22.1111	21.9943	23.5009	23.4539	23.4491	23.5667	23.488	23.543	23.2249	23.3258	23.3065
O43592	O43592	Exportin-T	XPOT	+		15	15	15	19.2	19.2	19.2	109.96	0	125.86	706910000	134	8.8507	0.00327434	1.07478	0.988517	8.8507	0.00327434	1.07478	0.988517	22.9095	22.8992	22.7938	22.6802	22.6837	22.6383	22.7937	22.7334	22.9961	23.863	23.9149	23.9173	23.5158	23.5932	23.6739	24.0045	24.1606	24.1577
P68366	P68366	Tubulin alpha-4A chain	TUBA4A	+		26	4	4	61.8	12.1	12.1	49.924	0	198.5	1563800000	95	8.81235	0.00996774	0.846299	0.791575	8.81235	0.00996774	0.846299	0.791575	24.0716	24.1286	23.9406	24.102	24.0208	24.0398	24.4535	24.2565	24.3668	24.9815	25.0792	24.98	25.0006	24.8978	24.7634	25.1319	25.0175	25.1451
Q96NB2	Q96NB2	Sideroflexin-2	SFXN2	+		2	2	2	6.8	6.8	6.8	36.231	0	5.0392	50117000	13	8.64592	0.00196364	1.21897	1.1059	8.64592	0.00196364	1.21897	1.1059	19.0986	18.9623	19.2563	18.996	18.8701	18.6873	18.9565	19.0694	18.8789	20.4168	20.6712	20.3577	19.9597	20.0687	19.8433	19.9851	20.187	20.2567
O75489	O75489	NADH dehydrogenase [ubiquinone] iron-sulfur protein 3, mitochondrial	NDUFS3	+		8	8	8	38.6	38.6	38.6	30.241	0	18.759	172830000	32	8.16496	0.00244444	1.14595	1.03817	8.16496	0.00244444	1.14595	1.03817	20.5749	20.5512	20.3116	21.0889	20.8651	20.9763	20.9381	20.943	20.8339	21.9534	21.9032	21.8521	21.9132	21.5416	21.8922	22.0538	22.1628	22.1243
Q6DD88	Q6DD88	Atlastin-3	ATL3	+		9	9	9	26.8	26.8	26.8	60.541	0	82.109	258480000	44	7.8426	0.00274882	1.12641	1.01703	7.8426	0.00274882	1.12641	1.01703	21.2993	20.9847	21.0795	21.2409	21.3015	21.0178	21.4137	21.669	21.3704	22.301	22.4586	22.3406	22.2689	22.1277	22.0243	22.687	22.6509	22.6556
Q9UI12	Q9UI12	V-type proton ATPase subunit H	ATP6V1H	+		5	5	5	14.9	14.9	14.9	55.882	0	16.03	101330000	13	7.82198	0.00331278	1.09048	0.987337	7.82198	0.00331278	1.09048	0.987337	19.7502	19.8395	19.89	19.8603	20.0907	19.7442	19.7984	19.599	19.6438	21.0191	20.703	20.5326	20.7013	21.1799	20.5123	21.1797	21.1386	21.0637
P11498	P11498	Pyruvate carboxylase, mitochondrial	PC	+		16	16	16	21.4	21.4	21.4	129.63	0	60.097	344250000	60	7.71755	0.00115254	1.40527	1.236	7.71755	0.00115254	1.40527	1.236	21.5373	20.8256	21.4266	21.7423	21.6121	21.3913	21.5108	21.4231	21.4609	22.8319	22.8881	23.0229	22.438	22.3906	22.5267	23.1914	23.025	23.2628
Q9BZK7;O60907;Q9BQ87	Q9BZK7;O60907	F-box-like/WD repeat-containing protein TBL1XR1;F-box-like/WD repeat-containing protein TBL1X	TBL1XR1;TBL1X	+		7	7	7	22.4	22.4	22.4	55.594	0	24.066	130870000	42	7.58355	0.00601333	0.960842	0.876897	7.58355	0.00601333	0.960842	0.876897	20.6592	20.6272	20.329	20.4036	20.6005	20.3281	19.881	20.5928	20.3534	21.3864	21.5811	21.3325	21.1008	21.2789	21.3067	21.3778	21.4813	21.5768
O43747	O43747	AP-1 complex subunit gamma-1	AP1G1	+		4	4	4	4.5	4.5	4.5	91.35	0	6.1988	72211000	25	7.53374	0.00331878	1.0941	0.985755	7.53374	0.00331878	1.0941	0.985755	19.5941	19.5831	19.8531	19.5561	19.1611	19.5279	19.4799	19.3762	19.7422	20.5245	20.8045	20.8706	20.1014	20.5083	20.4288	20.8477	20.8242	20.8106
Q71U36;P0DPH8;P0DPH7;Q6PEY2	Q71U36;P0DPH8;P0DPH7;Q6PEY2	Tubulin alpha-1A chain;Tubulin alpha-3E chain	TUBA1A;TUBA3E	+		28	1	0	78.5	2.9	0	50.135	0	35.931	881550000	32	7.50837	0.00703492	0.932841	0.852608	7.50837	0.00703492	0.932841	0.852608	23.3875	23.3597	23.1554	23.3554	23.3302	23.62	23.1513	23.0384	22.9449	24.4094	24.1263	24.4563	23.8897	24.1157	23.9448	24.2633	24.2473	24.2857
Q96P70	Q96P70	Importin-9	IPO9	+		8	8	8	9.3	9.3	9.3	115.96	0	75.473	170990000	38	7.30576	0.00742331	0.923883	0.842651	7.30576	0.00742331	0.923883	0.842651	20.8449	20.978	21.0826	20.7087	20.7783	20.8727	20.5311	20.8585	20.7912	21.8412	21.9579	21.8141	21.4016	21.4497	21.5902	22.063	21.6328	22.0105
P11166	P11166	Solute carrier family 2, facilitated glucose transporter member 1	SLC2A1	+		1	1	1	1.6	1.6	1.6	54.083	0.0071048	1.5348	11347000	8	7.0047	0.00168	1.29978	1.13748	7.0047	0.00168	1.29978	1.13748	NaN	NaN	NaN	16.7503	16.7411	16.335	16.4397	NaN	16.4432	17.8751	18.4454	18.4214	17.7283	18.1369	17.8979	18.1689	17.8289	17.8394
O00165	O00165	HCLS1-associated protein X-1	HAX1	+		5	5	5	26.5	26.5	26.5	31.62	0	113.34	92731000	30	6.95358	0.00872934	0.893251	0.812849	6.95358	0.00872934	0.893251	0.812849	20.2651	20.3355	19.8493	20.1451	19.893	19.8967	19.7749	19.5914	19.9246	20.8838	20.9082	21.0288	20.6789	20.5508	20.7614	20.9214	20.8551	21.1263
Q7LG56	Q7LG56	Ribonucleoside-diphosphate reductase subunit M2 B	RRM2B	+		2	2	2	6.3	6.3	6.3	40.736	0.004914	1.7696	10908000	4	6.90338	0.00215029	1.23109	1.08228	6.90338	0.00215029	1.23109	1.08228	NaN	NaN	NaN	NaN	NaN	NaN	NaN	NaN	NaN	18.3217	18.3188	18.2558	17.5954	17.8507	18.0233	18.6267	18.2685	18.1736
Q9H7Z7	Q9H7Z7	Prostaglandin E synthase 2;Prostaglandin E synthase 2 truncated form	PTGES2	+		7	7	7	27.9	27.9	27.9	41.943	0	96.68	318570000	56	6.83643	0.00142636	1.38428	1.19707	6.83643	0.00142636	1.38428	1.19707	20.5233	21.0672	20.8849	21.4373	21.5838	21.4895	21.6153	21.895	21.3493	22.7416	22.6799	22.5173	22.4698	22.5128	22.5619	22.83	23.0597	22.9312
O15269	O15269	Serine palmitoyltransferase 1	SPTLC1	+		2	2	2	6.6	6.6	6.6	52.743	0	21.14	27210000	12	6.78433	0.00114286	1.43258	1.23148	6.78433	0.00114286	1.43258	1.23148	NaN	NaN	NaN	18.2979	17.8763	17.563	18.2976	17.6288	17.7023	19.5352	19.4255	19.3157	18.9127	18.8255	18.8161	19.2426	19.431	19.4072
P56385	P56385	ATP synthase subunit e, mitochondrial	ATP5I	+		2	2	2	34.8	34.8	34.8	7.9331	0	5.0682	113430000	9	6.41525	0.00151111	1.38812	1.18774	6.41525	0.00151111	1.38812	1.18774	19.9054	20.1839	20.3105	20.3271	19.9373	19.8465	19.5421	19.2988	19.6733	21.5953	21.4563	21.6214	20.5028	21.0364	21.1874	21.4124	21.6041	21.102
Q7L576;Q96F07	Q7L576	Cytoplasmic FMR1-interacting protein 1	CYFIP1	+		11	11	11	11	11	11	145.18	0	20.646	219470000	44	6.28278	0.00898324	0.897103	0.807032	6.28278	0.00898324	0.897103	0.807032	21.1789	21.4827	20.737	20.9677	21.3633	21.1224	21.0847	21.0567	21.3117	22.0804	22.2925	21.9704	21.6123	21.7971	21.8729	22.2407	22.3625	22.1502
P40616	P40616	ADP-ribosylation factor-like protein 1	ARL1	+		3	3	3	27.1	27.1	27.1	20.417	0	17.159	143490000	40	6.19424	0.00780606	0.93439	0.835702	6.19424	0.00780606	0.93439	0.835702	20.9205	20.6609	20.9306	20.2293	20.2888	20.5787	20.4256	20.1952	20.3455	21.6671	21.6847	21.5095	21.4005	21.1825	21.0562	21.3595	21.5973	21.5273
P46063	P46063	ATP-dependent DNA helicase Q1	RECQL	+		6	6	6	11.6	11.6	11.6	73.457	0	9.2144	89146000	22	6.15675	0.00164539	1.36499	1.16301	6.15675	0.00164539	1.36499	1.16301	19.5102	19.9336	19.1659	20.1037	19.0383	19.3474	19.1331	20.039	18.8847	20.7617	20.8956	20.9582	20.7009	20.9159	20.3868	20.5808	21.0769	21.164
O75964	O75964	ATP synthase subunit g, mitochondrial	ATP5L	+		4	4	4	46.6	46.6	46.6	11.428	0	20.453	253900000	62	5.83104	0.00529412	1.03597	0.908906	5.83104	0.00529412	1.03597	0.908906	20.6295	20.9445	20.991	21.5461	21.5016	21.4893	21.7593	21.6311	21.6327	22.4551	22.4463	22.361	22.1662	22.1454	22.3008	22.4738	22.5918	22.5085
P46734	P46734	Dual specificity mitogen-activated protein kinase kinase 3	MAP2K3	+		3	3	3	11.2	11.2	11.2	39.318	0	8.0242	64216000	9	5.62635	0.00916804	0.904924	0.803082	5.62635	0.00916804	0.904924	0.803082	19.367	19.4067	19.6992	19.4169	19.8825	19.3902	19.3736	19.5643	19.5529	20.3551	20.2177	20.3287	20.5486	20.3428	20.3784	20.1816	21.265	20.1799
Q8N1F7	Q8N1F7	Nuclear pore complex protein Nup93	NUP93	+		5	5	5	7.9	7.9	7.9	93.487	0	9.3547	124470000	21	5.49787	0.00425397	1.09409	0.945581	5.49787	0.00425397	1.09409	0.945581	20.406	20.2031	20.5222	20.5795	19.3008	20.0747	19.9413	20.1014	20.5702	21.3994	21.0572	21.4915	20.8867	21.2946	21.1399	21.3423	21.253	21.6814
O76062	O76062	Delta(14)-sterol reductase	TM7SF2	+		1	1	1	3.1	3.1	3.1	46.405	0.00072202	2.852	16994000	9	5.36297	0.00900831	0.914522	0.805982	5.36297	0.00900831	0.914522	0.805982	NaN	NaN	NaN	17.5428	17.2596	17.5721	18.3747	17.5904	17.7461	18.5277	18.8876	18.4107	18.6036	18.1854	18.1553	18.728	18.7582	18.8161
Q9UIQ6	Q9UIQ6	Leucyl-cystinyl aminopeptidase;Leucyl-cystinyl aminopeptidase, pregnancy serum form	LNPEP	+		5	5	5	5.7	5.7	5.7	117.35	0	26.959	67244000	13	5.23976	0.00735604	0.96695	0.843918	5.23976	0.00735604	0.96695	0.843918	19.7234	19.7867	19.3456	19.0746	19.4392	19.4824	19.0921	19.1683	19.1294	20.1229	20.4849	20.5193	19.9732	19.906	20.1298	20.7796	20.1739	20.8546
O95070	O95070	Protein YIF1A	YIF1A	+		2	2	2	8.2	8.2	8.2	32.011	0	3.9072	23605000	5	4.9867	0.00835294	0.946523	0.82312	4.9867	0.00835294	0.946523	0.82312	NaN	NaN	18.4015	18.2366	18.0104	17.9598	18.2765	18.7439	18.1899	19.0541	19.4688	18.9417	18.946	18.9899	18.9078	18.8272	19.4354	19.1592
Q9BSJ2	Q9BSJ2	Gamma-tubulin complex component 2	TUBGCP2	+		2	2	2	2.7	2.7	2.7	102.53	0.00070621	2.6357	17333000	8	4.87627	0.00237113	1.25753	1.0448	4.87627	0.00237113	1.25753	1.0448	17.5873	17.7229	NaN	17.3032	17.4275	17.4957	17.3925	17.1998	NaN	18.5671	18.4918	18.3655	18.7641	18.4212	18.2627	18.7765	18.6336	19.5308
O15260	O15260	Surfeit locus protein 4	SURF4	+		3	3	3	14.9	14.9	14.9	30.394	0	18.156	207050000	40	4.74432	0.00247805	1.24229	1.02962	4.74432	0.00247805	1.24229	1.02962	20.565	20.1318	19.8836	20.8844	20.8682	20.5055	21.5747	21.4805	21.3449	22.2187	21.9343	21.9382	21.8927	21.8718	21.8404	22.1949	22.3097	22.2185
Q96IU4	Q96IU4	Alpha/beta hydrolase domain-containing protein 14B	ABHD14B	+		5	5	5	27.6	27.6	27.6	22.345	0	9.1918	75778000	23	4.7363	0.00226286	1.30265	1.07044	4.7363	0.00226286	1.30265	1.07044	19.3412	NaN	19.9912	19.3668	19.5958	19.5832	18.9564	19.1135	19.2275	20.5349	20.5661	20.4878	20.1257	20.9368	20.3773	20.2626	20.6107	20.8511
Q32P28	Q32P28	Prolyl 3-hydroxylase 1	LEPRE1	+		3	3	3	4.6	4.6	4.6	83.393	0	4.695	17714000	13	4.72592	0.00223729	1.30156	1.0693	4.72592	0.00223729	1.30156	1.0693	NaN	17.5697	NaN	NaN	17.8793	17.4933	NaN	NaN	17.2569	18.4504	18.5197	18.6747	18.2584	18.3607	18.3992	18.6821	18.4833	18.4379
Q9HD33	Q9HD33	39S ribosomal protein L47, mitochondrial	MRPL47	+		4	4	4	16	16	16	29.45	0	8.3567	44557000	11	4.69286	0.00796396	0.966989	0.831844	4.69286	0.00796396	0.966989	0.831844	19.3788	18.8863	18.5708	19.2139	18.3508	18.4137	19.3195	18.597	19.0104	19.7931	20.0084	19.8548	19.6838	19.7202	19.9556	19.4939	20.4291	19.5052
Q96A65	Q96A65	Exocyst complex component 4	EXOC4	+		5	5	5	7	7	7	110.5	0	8.1946	40006000	22	4.67844	0.00172549	1.39589	1.13008	4.67844	0.00172549	1.39589	1.13008	18.2613	18.8304	NaN	18.4327	18.8707	18.6653	18.4932	17.5479	18.5334	20.1495	19.6149	19.4598	19.5502	19.5273	19.4593	19.4945	19.913	19.888
Q8WVX9	Q8WVX9	Fatty acyl-CoA reductase 1	FAR1	+		2	2	2	4.9	4.9	4.9	59.356	0	3.329	12289000	9	4.42064	0.00272381	1.24255	1.01775	4.42064	0.00272381	1.24255	1.01775	NaN	NaN	NaN	17.7962	17.2933	NaN	NaN	NaN	17.2768	17.6589	18.2046	18.0806	17.9248	17.7895	17.9966	18.4681	18.4508	18.1637
Q9Y2V7	Q9Y2V7	Conserved oligomeric Golgi complex subunit 6	COG6	+		2	2	2	4	4	4	73.278	0.0032852	2.1514	18727000	7	4.35523	0.00178616	1.41058	1.12463	4.35523	0.00178616	1.41058	1.12463	NaN	NaN	NaN	17.4531	17.5343	NaN	NaN	NaN	NaN	19.0626	19.2429	18.5583	18.5178	18.3977	18.2642	18.7475	19.1023	19.226
Q86V21	Q86V21	Acetoacetyl-CoA synthetase	AACS	+		2	2	2	3.1	3.1	3.1	75.143	0.0043532	1.8363	16606000	2	4.24158	0.00228877	1.30921	1.05427	4.24158	0.00228877	1.30921	1.05427	NaN	NaN	NaN	NaN	NaN	18.1752	NaN	NaN	NaN	18.2063	18.4572	18.7459	18.7921	18.4125	18.4021	18.9397	18.557	18.8217
Q8TCJ2	Q8TCJ2	Dolichyl-diphosphooligosaccharide--protein glycosyltransferase subunit STT3B	STT3B	+		2	2	2	3.1	3.1	3.1	93.673	0.00070472	2.6126	24693000	4	4.23492	0.00225698	1.3276	1.06587	4.23492	0.00225698	1.3276	1.06587	NaN	NaN	NaN	18.7296	18.6559	NaN	NaN	NaN	NaN	18.9092	18.8978	19.108	18.988	18.8916	19.0694	18.9353	18.8425	19.4783
Q9H6Y2	Q9H6Y2	WD repeat-containing protein 55	WDR55	+		2	2	2	12	12	12	42.07	0	4.4553	23612000	5	4.20341	0.0016338	1.48455	1.16301	4.20341	0.0016338	1.48455	1.16301	NaN	NaN	NaN	18.3758	18.3567	18.2286	NaN	17.9417	NaN	19.0571	19.2481	19.3071	18.9659	18.8968	18.8831	18.9057	18.9767	18.6034
P42025	P42025	Beta-centractin	ACTR1B	+		3	1	1	12	4.8	4.8	42.293	0.0059773	1.6065	11506000	6	4.09338	0.00336402	1.19873	0.975616	4.09338	0.00336402	1.19873	0.975616	NaN	NaN	NaN	NaN	NaN	17.6687	NaN	NaN	NaN	18.2823	18.2501	18.0828	17.8539	17.4968	18.0048	18.3668	18.3588	18.4797
Q8WUD6	Q8WUD6	Cholinephosphotransferase 1	CHPT1	+		2	2	2	5.7	5.7	5.7	45.096	0	2.9689	37778000	8	4.08325	0.00578231	1.06599	0.885505	4.08325	0.00578231	1.06599	0.885505	18.577	18.9154	NaN	18.7885	18.8994	18.9575	18.9779	19.0077	18.9601	19.7026	19.7736	19.7286	19.5111	19.8244	19.7428	19.7836	19.9583	19.7822
P11182	P11182	Lipoamide acyltransferase component of branched-chain alpha-keto acid dehydrogenase complex, mitochondrial	DBT	+		14	14	14	33.4	33.4	33.4	53.486	0	83.28	922800000	90	4.0713	0.00869164	0.966718	0.815567	4.0713	0.00869164	0.966718	0.815567	23.9878	23.961	23.9961	23.1484	23.0797	22.9378	22.8133	22.8839	22.8857	24.2461	24.2856	24.3742	23.9835	24.1875	23.9818	24.3342	24.5086	24.4927
Q96KP1	Q96KP1	Exocyst complex component 2	EXOC2	+		3	3	3	3.6	3.6	3.6	104.07	0	3.6439	19960000	3	4.06887	0.00892394	0.957573	0.80898	4.06887	0.00892394	0.957573	0.80898	NaN	17.494	17.6776	17.948	18.2537	17.8124	17.8263	17.598	NaN	18.4307	18.9409	18.5175	18.3206	19.1513	18.3779	18.6856	18.4318	18.5595
Q9H9P8	Q9H9P8	L-2-hydroxyglutarate dehydrogenase, mitochondrial	L2HGDH	+		3	3	3	7.6	7.6	7.6	50.315	0	5.8048	27813000	15	4.02587	0.00244776	1.29671	1.03644	4.02587	0.00244776	1.29671	1.03644	NaN	NaN	18.2767	18.133	18.1367	17.6573	NaN	18.5175	17.9042	19.457	19.6018	19.1521	19.16	19.0775	19.145	19.1776	18.7773	18.1902
P82914	P82914	28S ribosomal protein S15, mitochondrial	MRPS15	+		2	2	2	6.6	6.6	6.6	29.842	0.0043832	1.8893	20609000	4	3.98912	0.00167568	1.47118	1.14288	3.98912	0.00167568	1.47118	1.14288	NaN	NaN	NaN	NaN	17.7959	NaN	NaN	NaN	18.7767	18.7632	18.7655	18.9408	18.7218	18.9382	18.9623	18.8089	19.0083	18.6889
Q13572	Q13572	Inositol-tetrakisphosphate 1-kinase	ITPK1	+		2	2	2	7.2	7.2	7.2	45.621	0	3.6019	12981000	6	3.84478	0.00714196	1.02544	0.849648	3.84478	0.00714196	1.02544	0.849648	NaN	NaN	NaN	17.9233	17.4691	17.8178	NaN	NaN	17.1397	18.1618	18.0139	18.2533	18.2676	17.9603	18.0609	18.1871	18.1455	18.2198
O75477	O75477	Erlin-1	ERLIN1	+		5	2	2	15.5	6.6	6.6	39.171	0	9.1702	14473000	3	3.66174	0.001825	1.46808	1.12141	3.66174	0.001825	1.46808	1.12141	NaN	16.6217	17.4491	16.3225	16.2749	16.4779	16.5842	16.3627	NaN	19.2589	17.7221	18.1264	19.6265	18.1223	17.9239	NaN	17.4702	18.0414
Q96I59	Q96I59	Probable asparagine--tRNA ligase, mitochondrial	NARS2	+		2	2	2	4.4	4.4	4.4	54.089	0.0033179	2.1899	22115000	8	3.51888	0.00203593	1.44605	1.09954	3.51888	0.00203593	1.44605	1.09954	NaN	NaN	NaN	NaN	18.61	18.4982	NaN	NaN	NaN	18.5863	19.155	19.0556	18.6691	19.1828	18.8934	19.299	19.2236	NaN
Q9NZ08	Q9NZ08	Endoplasmic reticulum aminopeptidase 1	ERAP1	+		4	4	4	5.2	5.2	5.2	107.23	0	6.6927	29441000	20	3.47505	0.00149254	1.60999	1.18849	3.47505	0.00149254	1.60999	1.18849	19.2599	NaN	NaN	17.9804	17.8656	17.983	NaN	17.7241	NaN	19.3544	19.2534	19.2479	19.232	19.1229	18.9761	19.3865	19.3756	19.3702
O95782	O95782	AP-2 complex subunit alpha-1	AP2A1	+		10	4	4	11.1	5.1	5.1	107.54	0	4.0616	34504000	8	3.37798	0.00245098	1.34192	1.03002	3.37798	0.00245098	1.34192	1.03002	NaN	NaN	NaN	19.2075	18.7615	18.3131	18.7949	18.5667	18.5252	19.846	19.4483	19.2126	19.3558	19.2464	19.448	19.2142	19.7362	19.8119
Q9Y570	Q9Y570	Protein phosphatase methylesterase 1	PPME1	+		4	4	4	14.2	14.2	14.2	42.315	0	18.734	72934000	32	3.33682	0.00966938	0.972751	0.796171	3.33682	0.00966938	0.972751	0.796171	19.475	19.6956	NaN	19.6126	19.4253	19.4779	19.7151	20.1203	19.742	20.5005	20.4392	20.3526	20.3239	20.5135	20.1306	20.5738	20.6086	20.3903
Q9BZX2;Q9HA47	Q9BZX2	Uridine-cytidine kinase 2	UCK2	+		4	4	4	20.3	20.3	20.3	29.299	0	3.6299	47044000	9	3.20886	0.00721003	1.0597	0.847992	3.20886	0.00721003	1.0597	0.847992	NaN	NaN	18.6823	18.9183	19.4969	18.8838	19.3591	19.4756	19.2131	20.2161	19.9567	19.9323	19.6455	19.5214	19.726	19.7394	20.1657	20.041
Q96RQ1	Q96RQ1	Endoplasmic reticulum-Golgi intermediate compartment protein 2	ERGIC2	+		3	3	3	12.7	12.7	12.7	42.548	0	3.0293	44682000	4	3.17796	0.00227979	1.39526	1.04798	3.17796	0.00227979	1.39526	1.04798	NaN	19.1408	NaN	18.9715	18.9737	18.9503	19.2101	19.1483	NaN	19.6875	19.7605	19.7423	19.7262	19.4297	20.057	20.211	19.7447	20.2078
O14981	O14981	TATA-binding protein-associated factor 172	BTAF1	+		3	3	3	1.9	1.9	1.9	206.89	0.00068587	2.4115	11226000	3	3.13149	0.00665798	1.08897	0.863022	3.13149	0.00665798	1.08897	0.863022	NaN	NaN	NaN	NaN	NaN	17.9657	NaN	NaN	NaN	17.9772	17.5908	18.2392	NaN	17.9028	18.0034	18.3526	18.9836	18.1241
Q8N5M1	Q8N5M1	ATP synthase mitochondrial F1 complex assembly factor 2	ATPAF2	+		5	5	5	21.1	21.1	21.1	32.772	0	9.835	67325000	14	3.05496	0.00193865	1.52512	1.10979	3.05496	0.00193865	1.52512	1.10979	NaN	19.5121	19.6072	19.7703	19.3148	19.3818	19.4927	NaN	NaN	20.0018	20.2157	20.1495	20.4264	20.1871	20.426	20.773	20.2629	20.728
P24390	P24390	ER lumen protein-retaining receptor 1	KDELR1	+		2	2	1	14.2	14.2	9	24.542	0	33.094	125140000	20	3.0342	0.0069172	1.08315	0.854704	3.0342	0.0069172	1.08315	0.854704	18.8762	19.5782	19.9701	20.1006	20.0997	20.8102	21.1699	20.7839	20.9628	21.5432	21.2386	21.1018	21.1733	21.2193	20.8516	21.7447	21.4972	21.7302
Q8TB61	Q8TB61	Adenosine 3-phospho 5-phosphosulfate transporter 1	SLC35B2	+		3	3	3	7.6	7.6	7.6	47.514	0	4.3587	22293000	13	2.93061	0.00229474	1.4317	1.05004	2.93061	0.00229474	1.4317	1.05004	NaN	NaN	18.2472	18.2165	18.5653	NaN	18.4697	NaN	18.5987	19.3217	19.1285	19.3799	19.2717	18.94	NaN	19.4189	19.0069	19.5845
Q16222;Q3KQV9	Q16222	UDP-N-acetylhexosamine pyrophosphorylase;UDP-N-acetylgalactosamine pyrophosphorylase;UDP-N-acetylglucosamine pyrophosphorylase	UAP1	+		3	3	3	8	8	8	58.768	0	8.2963	102130000	8	2.92136	0.00298182	1.34243	1.00056	2.92136	0.00298182	1.34243	1.00056	19.8293	20.1539	19.5907	18.8513	18.9739	19.048	19.6826	19.8337	19.8319	20.1155	20.2901	20.1944	20.4408	20.3587	20.2086	22.0271	22.1036	22.1384
Q7L775	Q7L775	EPM2A-interacting protein 1	EPM2AIP1	+		9	9	9	22.4	22.4	22.4	70.369	0	39.659	152110000	21	2.75483	0.00171429	1.61393	1.12806	2.75483	0.00171429	1.61393	1.12806	20.3439	20.8322	NaN	19.7988	19.7935	20.432	20.6542	20.9177	20.1886	21.6764	21.6376	21.7101	21.3807	21.2218	21.3612	21.6914	22.0004	21.5593
Q9BUK6	Q9BUK6	Protein misato homolog 1	MSTO1	+		6	6	6	14.7	14.7	14.7	61.835	0	9.3236	69153000	16	2.64321	0.00170323	1.6368	1.12767	2.64321	0.00170323	1.6368	1.12767	19.4797	19.7168	18.8199	19.4814	19.1839	19.2674	NaN	19.0867	NaN	20.1035	20.4819	20.5991	19.9767	20.5803	20.4042	20.2648	20.112	20.4422
Q96BW9	Q96BW9	Phosphatidate cytidylyltransferase, mitochondrial	TAMM41	+		3	3	3	8.8	8.8	8.8	51.066	0	3.0798	53285000	5	2.58215	0.0014964	1.76258	1.17877	2.58215	0.0014964	1.76258	1.17877	NaN	NaN	19.1102	NaN	NaN	19.9319	19.4253	19.4457	19.2076	19.8487	19.8673	19.8942	20.0294	20.1498	20.0903	19.9861	20.3244	20.2928
Q8IY26	Q8IY26	Presqualene diphosphate phosphatase	PPAPDC2	+		2	2	2	12.2	12.2	12.2	32.193	0.0032873	2.1519	10120000	3	2.57027	0.00778248	1.09316	0.835561	2.57027	0.00778248	1.09316	0.835561	NaN	NaN	NaN	18.0963	NaN	NaN	NaN	NaN	NaN	NaN	18.458	NaN	17.7945	17.9671	18.4572	19.0292	18.3298	18.2365
P08134;P61586	P08134	Rho-related GTP-binding protein RhoC;Transforming protein RhoA	RHOC;RHOA	+		2	2	2	11.9	11.9	11.9	22.006	0.00070274	2.5911	32476000	2	2.5582	0.00178344	1.65396	1.12654	2.5582	0.00178344	1.65396	1.12654	NaN	NaN	NaN	NaN	NaN	19.4473	NaN	NaN	19.4739	19.007	18.9513	19.107	19.2866	18.4202	19.4085	19.0626	19.0461	19.2091
Q8IXI1;Q8IXI2	Q8IXI1	Mitochondrial Rho GTPase 2	RHOT2	+		4	4	4	10.7	10.7	10.7	68.117	0	4.5338	40673000	14	2.53782	0.0075	1.10457	0.840205	2.53782	0.0075	1.10457	0.840205	19.5614	18.8735	NaN	NaN	18.855	18.5619	18.1424	18.7321	18.7607	19.6442	19.7118	19.3796	19.3589	19.4134	19.22	19.3097	19.4621	19.6282
Q96H79	Q96H79	Zinc finger CCCH-type antiviral protein 1-like	ZC3HAV1L	+		2	2	2	12	12	12	32.962	0.00071685	2.7694	17462000	10	2.49373	0.00578983	1.18833	0.884693	2.49373	0.00578983	1.18833	0.884693	NaN	NaN	18.3305	NaN	17.8215	NaN	17.6562	18.2376	NaN	18.6029	18.3787	18.7505	18.2614	18.5306	17.3605	18.874	18.8242	19.0965
Q9UNF1	Q9UNF1	Melanoma-associated antigen D2	MAGED2	+		4	4	4	8.7	8.7	8.7	64.953	0	7.392	32589000	13	2.4675	0.00716456	1.1291	0.849703	2.4675	0.00716456	1.1291	0.849703	NaN	18.4767	NaN	18.7409	18.928	NaN	19.5676	NaN	18.8152	19.1714	19.1007	19.1105	19.5749	19.3913	19.3659	19.2352	19.247	19.3918
O94906	O94906	Pre-mRNA-processing factor 6	PRPF6	+		3	3	3	3.7	3.7	3.7	106.92	0	3.9367	21144000	12	2.39326	0.00553846	1.22337	0.896322	2.39326	0.00553846	1.22337	0.896322	18.2634	NaN	NaN	NaN	18.2635	NaN	18.4881	NaN	18.6752	18.63	18.8655	18.701	18.661	18.544	18.7453	18.7203	18.291	18.633
P50336	P50336	Protoporphyrinogen oxidase	PPOX	+		3	3	3	9.2	9.2	9.2	50.765	0	7.3147	19238000	11	2.32853	0.00869714	1.0825	0.814021	2.32853	0.00869714	1.0825	0.814021	NaN	18.1066	NaN	18.0595	NaN	17.0886	17.9602	18.2713	18.3467	18.465	18.3871	18.5821	18.8189	18.5009	18.3158	18.652	18.5524	18.4035
Q9BYD3	Q9BYD3	39S ribosomal protein L4, mitochondrial	MRPL4	+		1	1	1	5.1	5.1	5.1	34.919	0.00068823	2.4503	34759000	5	2.29239	0.00738462	1.13936	0.84311	2.29239	0.00738462	1.13936	0.84311	NaN	NaN	NaN	19.4209	19.264	19.3741	NaN	19.5124	NaN	19.4805	19.498	19.4803	19.8584	19.6507	19.3708	19.2678	19.1533	19.3967
P02751	P02751	Fibronectin;Anastellin;Ugl-Y1;Ugl-Y2;Ugl-Y3	FN1	+		6	6	6	3.3	3.3	3.3	262.62	0	12.341	57973000	19	2.26427	0.00132283	1.94123	1.20993	2.26427	0.00132283	1.94123	1.20993	NaN	NaN	NaN	19.3049	19.4157	NaN	NaN	NaN	19.6368	18.3146	18.3508	18.167	20.3555	20.9545	20.3071	21.1222	20.3373	21.4085
Q9BQE3	Q9BQE3	Tubulin alpha-1C chain	TUBA1C	+		28	3	3	81.5	13.4	13.4	49.895	0	156.95	261820000	60	2.21084	0.00541429	1.26254	0.901556	2.21084	0.00541429	1.26254	0.901556	NaN	21.4138	21.181	21.0264	20.9182	20.5068	21.4595	21.5086	21.5155	22.6266	22.5642	22.0927	21.4293	21.404	21.5545	22.3478	22.519	22.4409
O15321	O15321	Transmembrane 9 superfamily member 1	TM9SF1	+		2	2	2	5.8	5.8	5.8	68.86	0	3.8996	24445000	7	2.04521	0.00972507	1.08546	0.794992	2.04521	0.00972507	1.08546	0.794992	18.3902	NaN	18.4903	18.2642	18.3567	NaN	18.2305	NaN	NaN	NaN	18.9493	18.8513	18.9713	19.0036	18.9403	19.3467	19.3455	19.8391
P43307	P43307	Translocon-associated protein subunit alpha	SSR1	+		2	2	2	9.1	9.1	9.1	32.235	0	35.498	65320000	13	1.87846	0.00293088	1.5726	1.00514	1.87846	0.00293088	1.5726	1.00514	NaN	NaN	NaN	19.6552	20.1719	20.4555	18.9126	20.0825	19.0269	20.3585	19.8392	20.2166	20.3215	20.3161	20.2057	20.106	20.7201	20.0521
P47985;P0C7P4	P47985	Cytochrome b-c1 complex subunit Rieske, mitochondrial;Cytochrome b-c1 complex subunit 11	UQCRFS1	+		3	3	3	11.3	11.3	11.3	29.668	0.00072622	2.8911	37256000	6	1.72453	0.00870115	1.18449	0.814982	1.72453	0.00870115	1.18449	0.814982	18.8646	NaN	18.7233	18.2677	18.8418	17.8324	19.2524	18.1784	18.785	NaN	20.0175	19.5275	19.7794	19.5285	19.7426	20.3156	20.1489	19.8398
Q96RQ3	Q96RQ3	Methylcrotonoyl-CoA carboxylase subunit alpha, mitochondrial	MCCC1	+		4	4	4	7.6	7.6	7.6	80.472	0	13.04	47747000	22	1.70988	0.00517037	1.40454	0.911407	1.70988	0.00517037	1.40454	0.911407	19.7804	19.7817	18.7766	19.4385	NaN	19.5008	NaN	19.0254	NaN	19.6905	19.9176	19.6044	19.475	19.4304	19.6155	20.0607	20.1143	19.878
Q9UDR5	Q9UDR5	Alpha-aminoadipic semialdehyde synthase, mitochondrial;Lysine ketoglutarate reductase;Saccharopine dehydrogenase	AASS	+		2	2	2	2.7	2.7	2.7	102.13	0	3.5134	16046000	8	1.63035	0.00816617	1.23753	0.828352	1.63035	0.00816617	1.23753	0.828352	NaN	18.2085	NaN	NaN	NaN	NaN	NaN	NaN	NaN	NaN	18.9971	18.4458	18.7776	18.5912	18.6874	18.6517	18.617	18.8775
P51648;P48448;P30838;P43353	P51648	Fatty aldehyde dehydrogenase	ALDH3A2	+		4	4	4	10.9	10.9	10.9	54.847	0	6.9107	40596000	5	1.4185	0.00538182	1.5088	0.904703	1.4185	0.00538182	1.5088	0.904703	NaN	NaN	NaN	19.2629	19.2755	NaN	NaN	NaN	NaN	19.7357	19.8365	19.8233	19.7545	20.2536	19.8838	19.4524	NaN	NaN
Q8IWT0	Q8IWT0	Protein archease	ZBTB8OS	+		1	1	1	10.2	10.2	10.2	19.491	0	3.8394	74248000	6	1.21735	0.00333617	1.90387	0.979755	1.21735	0.00333617	1.90387	0.979755	NaN	NaN	19.1377	NaN	18.5874	NaN	21.4643	22.2622	NaN	21.7838	21.1909	21.1918	NaN	20.6686	21.0386	NaN	20.5743	19.7404

## Sheet: DU145
				FDR 1%	FDR 0.1%																FDR 0.1%
Protein IDs	Majority protein IDs	Protein names	Gene names	Student's T-test Significant DU145_IP_DU145_Beads	Student's T-test Significant DU145_IP_DU145_Beads	Peptides	Razor + unique peptides	Unique peptides	Sequence coverage [%]	Unique + razor sequence coverage [%]	Unique sequence coverage [%]	Mol. weight [kDa]	Q-value	Score	Intensity	MS/MS count	-Log Student's T-test p-value DU145_IP_DU145_Beads	Student's T-test q-value DU145_IP_DU145_Beads	Student's T-test Difference DU145_IP_DU145_Beads	Student's T-test Test statistic DU145_IP_DU145_Beads	-Log Student's T-test p-value DU145_IP_DU145_Beads	Student's T-test q-value DU145_IP_DU145_Beads	Student's T-test Difference DU145_IP_DU145_Beads	Student's T-test Test statistic DU145_IP_DU145_Beads_	LFQ intensity DU145_Beads_1a	LFQ intensity DU145_Beads_1b	LFQ intensity DU145_Beads_1c	LFQ intensity DU145_Beads_2a	LFQ intensity DU145_Beads_2b	LFQ intensity DU145_Beads_2c	LFQ intensity DU145_Beads_3a	LFQ intensity DU145_Beads_3b	LFQ intensity DU145_Beads_3c	LFQ intensity DU145_IP_1a	LFQ intensity DU145_IP_1b	LFQ intensity DU145_IP_1c	LFQ intensity DU145_IP_2a	LFQ intensity DU145_IP_2b	LFQ intensity DU145_IP_2c	LFQ intensity DU145_IP_3a	LFQ intensity DU145_IP_3b	LFQ intensity DU145_IP_3c
P04792	P04792	Heat shock protein beta-1	HSPB1	+	+	25	25	25	94.1	94.1	94.1	22.782	0	323.31	137070000000	1315	19.5311	0	6.9852	6.25605	19.5311	0	6.9852	6.25605	25.8679	25.6985	25.7738	25.3677	25.2931	25.3873	25.4132	25.4783	25.3286	32.1626	32.2191	32.1744	32.4159	32.5122	32.5281	32.8495	32.7737	32.8397
P19474	P19474	E3 ubiquitin-protein ligase TRIM21	TRIM21	+	+	22	22	22	48	48	48	54.169	0	323.31	4127000000	218	16.0679	0	9.93173	7.79714	16.0679	0	9.93173	7.79714	NaN	NaN	NaN	NaN	NaN	16.2874	NaN	NaN	NaN	27.0837	27.1247	27.0856	27.7416	27.7776	27.7381	26.876	26.8419	26.9172
Q8IV04	Q8IV04	Carabin	TBC1D10C	+	+	1	1	1	2	2	2	49.712	0.00063412	2.8173	248390000	17	12.437	0	5.76383	4.53561	12.437	0	5.76383	4.53561	NaN	NaN	NaN	NaN	NaN	NaN	NaN	NaN	NaN	23.0668	23.0123	23.1286	23.2604	23.2265	23.1482	23.9451	23.9781	24.0715
Q9C0K0	Q9C0K0	B-cell lymphoma/leukemia 11B	BCL11B	+	+	1	1	1	1.8	1.8	1.8	95.518	0.00061958	2.649	2239800000	41	11.8947	0	8.76144	6.05787	11.8947	0	8.76144	6.05787	16.8202	16.0444	NaN	NaN	NaN	NaN	16.7462	17.1175	16.9864	26.3778	26.6283	26.4336	26.5124	26.524	26.3987	27.0547	24.225	24.1702
P40937	P40937	Replication factor C subunit 5	RFC5	+	+	8	8	8	30.6	30.6	30.6	38.496	0	47.208	220950000	52	11.3741	0	2.20693	1.96775	11.3741	0	2.20693	1.96775	20.5052	20.7113	20.8191	20.6894	21.2155	20.6454	20.8226	20.7469	20.9795	23.1033	23.0121	22.9823	23.2959	23.3367	23.3233	22.7576	22.6881	22.4979
O75486	O75486	Transcription initiation protein SPT3 homolog	SUPT3H	+	+	1	1	1	3.8	3.8	3.8	35.792	0.0074547	1.6568	125220000	9	11.2849	0	4.68442	3.71341	11.2849	0	4.68442	3.71341	NaN	NaN	NaN	NaN	NaN	NaN	NaN	NaN	NaN	21.9112	22.3101	22.0252	22.3998	22.229	22.0721	22.6579	22.974	23.2486
Q0VGL1	Q0VGL1	Ragulator complex protein LAMTOR4;Ragulator complex protein LAMTOR4, N-terminally processed	LAMTOR4	+	+	1	1	1	10.1	10.1	10.1	10.741	0.0045558	2.0654	488950000	8	10.9597	0	7.61377	5.26396	10.9597	0	7.61377	5.26396	16.6671	16.8008	16.7344	NaN	16.4261	16.4633	17.0968	17.0348	17.3893	21.438	24.1956	24.209	24.4401	24.2175	24.2549	25.0252	25.0075	25.1396
P01024	P01024	Complement C3;Complement C3 beta chain;C3-beta-c;Complement C3 alpha chain;C3a anaphylatoxin;Acylation stimulating protein;Complement C3b alpha chain;Complement C3c alpha chain fragment 1;Complement C3dg fragment;Complement C3g fragment;Complement C3d fragment;Complement C3f fragment;Complement C3c alpha chain fragment 2	C3	+	+	5	3	3	2.9	1.8	1.8	187.15	0	10.721	176610000	18	10.6994	0	5.68589	4.22182	10.6994	0	5.68589	4.22182	NaN	NaN	NaN	NaN	NaN	NaN	NaN	NaN	NaN	21.8061	21.694	22.0396	23.0773	23.1361	23.1013	23.8004	23.5299	23.5442
Q9HCU9	Q9HCU9	Breast cancer metastasis-suppressor 1	BRMS1	+	+	1	1	1	5.7	5.7	5.7	28.46	0.0060076	1.8267	86203000	8	10.0279	0	4.37786	3.3783	10.0279	0	4.37786	3.3783	NaN	NaN	NaN	NaN	NaN	NaN	NaN	NaN	NaN	21.4384	21.1216	21.4348	21.7053	21.5385	21.994	22.5927	22.6392	22.3895
P08631	P08631	Tyrosine-protein kinase HCK	HCK	+	+	1	1	1	2.9	2.9	2.9	59.599	0.0060639	1.8721	150040000	14	10.0185	0	4.83824	3.64473	10.0185	0	4.83824	3.64473	NaN	NaN	NaN	NaN	NaN	NaN	NaN	NaN	NaN	21.3416	21.8407	21.6091	21.4679	21.4214	21.7822	22.3573	22.688	22.6182
P30837;P00352;P47895	P30837	Aldehyde dehydrogenase X, mitochondrial	ALDH1B1	+	+	17	17	16	38.5	38.5	36.9	57.206	0	323.31	1186700000	155	9.84614	0	3.52659	2.83235	9.84614	0	3.52659	2.83235	21.4413	21.6408	21.3345	21.9194	22.184	21.7671	22.5874	22.724	22.7352	25.1341	24.9925	25.0611	25.4205	25.5116	25.4137	26.1971	26.1451	26.1971
Q86UE3	Q86UE3	Zinc finger protein 546	ZNF546	+	+	1	1	1	2.2	2.2	2.2	98.404	0.0074428	1.6545	39736000	7	9.76889	0	3.63488	2.89477	9.76889	0	3.63488	2.89477	NaN	NaN	NaN	NaN	NaN	NaN	NaN	NaN	NaN	20.3837	20.285	20.1908	20.5152	20.53	20.7734	21.4556	21.3714	21.4174
P34896	P34896	Serine hydroxymethyltransferase, cytosolic	SHMT1	+	+	8	8	8	19.7	19.7	19.7	53.082	0	17.599	115700000	32	9.62399	0	4.37354	3.32688	9.62399	0	4.37354	3.32688	18.9984	17.5166	18.3889	18.6346	17.7794	NaN	NaN	NaN	NaN	21.982	21.3627	21.8405	22.4681	22.4116	22.2926	21.8665	23.0067	22.8965
Q86VS8	Q86VS8	Protein Hook homolog 3	HOOK3	+	+	11	11	11	18.9	18.9	18.9	83.125	0	21.255	145780000	45	8.35815	0	4.45678	3.20307	8.35815	0	4.45678	3.20307	19.029	19.3754	NaN	17.0634	18.9745	18.9301	NaN	NaN	NaN	22.0604	21.8238	22.1336	23.1725	22.6643	23.2488	22.4996	22.3856	21.98
Q8WWC4	Q8WWC4	Uncharacterized protein C2orf47, mitochondrial	C2orf47	+	+	3	3	3	10.3	10.3	10.3	32.544	0	4.1981	35542000	11	7.99966	0	2.49557	2.02523	7.99966	0	2.49557	2.02523	NaN	NaN	NaN	17.9315	17.2367	17.4786	18.3359	18.0992	18.2297	20.1624	19.7785	20.2493	20.6158	20.9029	20.9072	20.0731	20.1337	19.7445
Q8N8A6	Q8N8A6	ATP-dependent RNA helicase DDX51	DDX51	+	+	1	1	1	2	2	2	72.456	0.0070005	1.7611	67312000	7	7.95835	0	3.61874	2.7025	7.95835	0	3.61874	2.7025	NaN	NaN	NaN	NaN	NaN	NaN	NaN	NaN	NaN	20.9868	21.3594	21.1412	21.9894	21.9337	21.9399	20.3831	20.365	20.3083
P62847	P62847	40S ribosomal protein S24	RPS24	+	+	2	2	2	20.3	20.3	20.3	15.423	0	5.3119	150720000	18	7.81582	0.000900901	1.61156	1.39585	7.81582	0.000900901	1.61156	1.39585	20.3572	20.4071	20.3658	21.2199	21.1189	21.0164	21.0981	21.1635	20.9333	22.5274	22.535	22.189	22.2256	22.317	22.0723	22.8631	22.846	22.6088
Q9H900	Q9H900	Protein zwilch homolog	ZWILCH	+	+	3	3	3	5.8	5.8	5.8	67.213	0.00063291	2.8083	30577000	3	7.3454	0	2.41275	1.93006	7.3454	0	2.41275	1.93006	NaN	NaN	NaN	NaN	NaN	NaN	NaN	NaN	18.4664	19.5924	19.7483	19.7993	20.4005	20.0887	20.5381	20.0559	19.8161	20.0659
Q9Y678	Q9Y678	Coatomer subunit gamma-1	COPG1	+	+	16	16	13	23.5	23.5	19.7	97.717	0	100.49	722100000	89	6.95404	0.000225352	1.92952	1.58985	6.95404	0.000225352	1.92952	1.58985	22.2374	22.4068	22.2747	22.6532	22.638	22.6675	22.7069	22.4792	22.4865	24.5732	24.4521	24.5757	25.1064	25.1144	25.0537	23.6682	23.6963	23.6759
P11166	P11166	Solute carrier family 2, facilitated glucose transporter member 1	SLC2A1	+	+	4	4	4	12	12	12	54.083	0	22.91	277910000	30	6.74241	0.000973913	1.6411	1.38091	6.74241	0.000973913	1.6411	1.38091	21.0491	20.9541	21.0964	21.772	21.7562	21.6274	21.7705	21.5372	21.9813	23.1412	23.1546	23.2525	23.692	23.5188	23.6039	22.7158	22.7369	22.4983
Q92805	Q92805	Golgin subfamily A member 1	GOLGA1	+	+	3	3	3	5.1	5.1	5.1	88.183	0	5.5893	34028000	4	6.66355	0	2.847	2.13843	6.66355	0	2.847	2.13843	NaN	NaN	NaN	NaN	NaN	NaN	NaN	NaN	NaN	20.4353	20.6985	20.4199	20.1656	21.0676	20.5601	20.4165	20.3356	20.7113
Q9P0L9	Q9P0L9	Polycystic kidney disease 2-like 1 protein	PKD2L1	+	+	1	1	1	1.1	1.1	1.1	91.981	0.0084656	1.6269	73772000	6	6.38688	0	4.07304	2.7199	6.38688	0	4.07304	2.7199	NaN	NaN	NaN	NaN	NaN	NaN	NaN	NaN	NaN	21.6378	21.7739	20.2868	NaN	21.7024	21.9906	22.4045	22.2716	22.4458
Q71U36;P0DPH8;P0DPH7;Q6PEY2	Q71U36;P0DPH8;P0DPH7;Q6PEY2	Tubulin alpha-1A chain;Tubulin alpha-3E chain	TUBA1A;TUBA3E	+	+	31	3	1	81.8	6.2	3.1	50.135	0	33.997	2596500000	62	6.32264	0.000912281	1.67426	1.38732	6.32264	0.000912281	1.67426	1.38732	24.7141	24.6464	24.6815	24.6582	24.3562	24.2788	24.5982	24.5818	24.6685	26.3593	26.4685	26.1957	27.0499	27.06	26.4535	25.4691	25.7257	25.4704
P46977	P46977	Dolichyl-diphosphooligosaccharide--protein glycosyltransferase subunit STT3A	STT3A	+	+	14	14	14	21.6	21.6	21.6	80.529	0	79.044	1021600000	101	5.31036	0.000783505	1.83828	1.44357	5.31036	0.000783505	1.83828	1.44357	22.7207	22.7634	22.7217	23.0708	23.0929	23.0308	23.0385	22.9821	23.1169	24.929	25.0463	25.183	25.5583	25.5333	25.5506	23.6364	23.8598	23.7857
O43852	O43852	Calumenin	CALU	+	+	19	19	19	63.2	63.2	63.2	37.106	0	323.31	1992900000	244	5.28354	0.000807339	1.78074	1.40633	5.28354	0.000807339	1.78074	1.40633	23.9661	23.8944	24.0817	23.9085	23.8477	23.8125	24.1924	24.2693	23.9929	25.805	25.8492	25.801	26.6558	26.6081	26.7129	24.8246	24.8362	24.8992
P11182	P11182	Lipoamide acyltransferase component of branched-chain alpha-keto acid dehydrogenase complex, mitochondrial	DBT	+	+	4	4	4	10.6	10.6	10.6	53.486	0	10.29	105390000	21	5.16508	0	3.82565	2.4134	5.16508	0	3.82565	2.4134	NaN	NaN	18.8672	21.1964	NaN	NaN	NaN	NaN	20.8234	21.8617	21.8826	21.9497	22.0962	21.8054	21.6508	22.5492	22.1582	22.5013
Q9BSJ2	Q9BSJ2	Gamma-tubulin complex component 2	TUBGCP2	+	+	15	15	15	22.2	22.2	22.2	102.53	0	71.461	228990000	35	5.11003	0	4.45054	2.63645	5.11003	0	4.45054	2.63645	17.0902	17.1425	18.0853	18.5232	17.8175	17.9136	17.5153	17.2122	17.5094	22.5976	22.8213	22.812	24.1984	23.8943	23.9478	19.6889	19.663	19.241
O15269	O15269	Serine palmitoyltransferase 1	SPTLC1	+	+	9	9	9	23.9	23.9	23.9	52.743	0	58.254	206840000	38	4.97036	0.000941176	1.75762	1.3739	4.97036	0.000941176	1.75762	1.3739	20.708	20.0014	20.3442	20.6252	20.5642	20.9051	21.3637	21.2057	20.9373	22.4571	22.4234	22.2936	23.6152	23.1222	23.3515	21.8431	21.7987	21.5686
O94874	O94874	E3 UFM1-protein ligase 1	UFL1	+	+	8	8	8	10.2	10.2	10.2	89.594	0	12.396	83889000	21	4.96421	0	2.75929	1.91751	4.96421	0	2.75929	1.91751	NaN	19.3107	NaN	19.4767	18.9825	18.5751	19.1052	18.9326	NaN	21.2043	21.3106	21.9601	22.2963	22.3961	21.6266	20.2385	19.9597	20.1246
P57740	P57740	Nuclear pore complex protein Nup107	NUP107	+	+	7	7	7	8.6	8.6	8.6	106.37	0	9.5498	27547000	10	4.93852	0.000173913	2.16031	1.60564	4.93852	0.000173913	2.16031	1.60564	NaN	NaN	NaN	NaN	NaN	NaN	NaN	18.9067	18.7253	19.8538	19.8352	19.8324	20.8727	20.0359	19.9204	18.8198	19.7135	19.4395
O14966	O14966	Ras-related protein Rab-7L1	RAB29	+	+	2	2	2	10.8	10.8	10.8	23.155	0.00067659	3.3017	22973000	8	4.9125	0.000179104	2.16609	1.60669	4.9125	0.000179104	2.16609	1.60669	NaN	NaN	NaN	NaN	NaN	18.2541	NaN	18.2682	18.2723	19.4671	19.5543	19.8098	20.16	20.2034	19.9819	19.3762	19.1535	18.9332
Q8N584	Q8N584	Tetratricopeptide repeat protein 39C	TTC39C	+	+	2	2	2	3.1	3.1	3.1	65.869	0.00063052	2.7834	651050000	2	4.82723	0	5.27447	2.8321	4.82723	0	5.27447	2.8321	NaN	23.8926	NaN	NaN	NaN	NaN	NaN	22.0984	21.6193	25.292	25.6532	24.5212	24.2328	24.2099	23.5904	24.9794	24.9689	24.3987
P22695	P22695	Cytochrome b-c1 complex subunit 2, mitochondrial	UQCRC2	+	+	18	18	18	49	49	49	48.442	0	193.96	886350000	136	4.79522	0.00072381	1.85016	1.41833	4.79522	0.00072381	1.85016	1.41833	23.0016	22.9733	23.0089	23.0534	22.9078	22.9487	22.2615	22.2469	22.3968	24.815	24.7493	24.7117	25.4827	25.5133	25.4903	23.6225	23.5103	23.5552
Q9NP58	Q9NP58	ATP-binding cassette sub-family B member 6, mitochondrial	ABCB6	+	+	4	4	4	7	7	7	93.884	0	9.8049	65720000	19	4.6675	0.00035443	2.08658	1.54289	4.6675	0.00035443	2.08658	1.54289	NaN	18.8589	NaN	19.1526	19.1539	19.0215	20.0676	19.6085	19.9567	20.8057	20.7321	20.5808	21.7148	21.7373	21.699	21.0614	20.8163	20.5937
P04818	P04818	Thymidylate synthase	TYMS	+	+	11	11	11	40.9	40.9	40.9	35.716	0	131.19	655300000	88	4.62379	0	3.2665	2.09845	4.62379	0	3.2665	2.09845	21.0024	20.6957	20.6863	20.8697	20.8169	20.7229	20.2167	19.7311	19.9216	24.0403	24.3675	24.381	25.3105	25.2691	25.4591	21.6652	21.5566	22.0127
Q9HC07	Q9HC07	Transmembrane protein 165	TMEM165	+	+	3	3	3	17	17	17	34.905	0	38.896	51145000	17	4.61534	0.000752475	1.89787	1.43347	4.61534	0.000752475	1.89787	1.43347	19.0719	19.053	NaN	18.8298	18.8353	18.5928	18.858	NaN	NaN	20.2747	20.6348	20.4434	21.3311	21.2198	21.7033	19.7159	19.4045	19.4646
O43592	O43592	Exportin-T	XPOT	+	+	14	14	14	18.2	18.2	18.2	109.96	0	93.414	478350000	69	4.58695	0.000965517	1.80624	1.37867	4.58695	0.000965517	1.80624	1.37867	22.0237	21.0088	21.5708	21.8294	22.0158	22.0033	22.1716	21.964	22.2212	23.9869	23.7896	23.8569	24.4222	24.4248	24.7105	22.8634	22.3114	22.6991
O95155	O95155	Ubiquitin conjugation factor E4 B	UBE4B	+	+	12	12	12	13.7	13.7	13.7	146.18	0	32.207	128410000	31	4.50926	0	2.79043	1.87665	4.50926	0	2.79043	1.87665	18.1898	NaN	18.4284	18.5045	18.9544	19.2934	19.4165	20.0613	18.8924	21.6079	21.6885	21.9031	23.1722	22.8649	23.2394	20.5275	20.0931	19.7637
O95674	O95674	Phosphatidate cytidylyltransferase 2	CDS2	+	+	2	2	2	9	9	9	51.417	0	30.488	34259000	9	4.37064	8.69565e-05	2.66195	1.80075	4.37064	8.69565e-05	2.66195	1.80075	NaN	NaN	NaN	NaN	NaN	NaN	NaN	19.0417	NaN	20.5703	20.4067	19.5751	21.0318	20.5649	20.7345	NaN	20.1229	20.2213
P68366	P68366	Tubulin alpha-4A chain	TUBA4A	+	+	26	4	4	61.8	12.1	12.1	49.924	0	83.64	249360000	32	4.25747	0.000920354	1.8646	1.38816	4.25747	0.000920354	1.8646	1.38816	20.5445	20.336	20.6444	21.5811	21.5216	21.5183	20.2445	21.371	20.8099	23.0569	23.0029	22.9087	23.7893	23.6736	23.6994	21.7753	21.9082	21.5386
Q12768	Q12768	WASH complex subunit strumpellin	KIAA0196	+	+	14	14	14	15.5	15.5	15.5	134.28	0	43.006	153870000	34	4.22962	0	3.09572	1.96771	4.22962	0	3.09572	1.96771	18.1583	NaN	17.77	20.3071	19.1041	18.8379	20.735	18.4216	19.753	22.3881	22.1234	21.8128	23.2149	23.2108	23.2271	20.5605	20.5107	20.633
P04196	P04196	Histidine-rich glycoprotein	HRG	+	+	2	2	2	3	3	3	59.578	0.00123	2.6209	26627000	6	4.19302	0.0001875	2.32942	1.62352	4.19302	0.0001875	2.32942	1.62352	NaN	NaN	NaN	NaN	NaN	NaN	NaN	NaN	NaN	18.607	18.6581	18.7553	20.4144	20.3552	20.1136	21.4079	20.4934	21.22
Q9Y6D6	Q9Y6D6	Brefeldin A-inhibited guanine nucleotide-exchange protein 1	ARFGEF1	+	+	11	5	5	8.1	3.6	3.6	208.76	0	13.895	45247000	17	4.17077	0.000638298	2.01143	1.46045	4.17077	0.000638298	2.01143	1.46045	NaN	NaN	NaN	18.759	NaN	19.0355	19.3486	NaN	18.619	20.7304	21.0327	20.8062	21.2107	21.2778	20.5256	19.6607	18.7655	19.4329
Q3V6T2	Q3V6T2	Girdin	CCDC88A	+	+	12	12	12	8.1	8.1	8.1	216.04	0	43.153	69527000	31	4.16081	0.000148148	2.5388	1.71863	4.16081	0.000148148	2.5388	1.71863	17.7419	NaN	18.2762	18.992	19.0238	17.6034	18.4017	18.3631	18.3856	21.1512	21.3255	21.1396	22.1537	22.108	22.1621	19.3391	19.8555	18.4355
O75718	O75718	Cartilage-associated protein	CRTAP	+	+	3	3	3	7.2	7.2	7.2	46.561	0	6.4035	34160000	11	4.1527	0.000892857	1.88611	1.3918	4.1527	0.000892857	1.88611	1.3918	18.1133	17.099	18.0761	18.3245	18.4504	17.9096	17.878	18.2216	NaN	20.5241	19.5142	20.0858	20.8199	20.8593	20.8879	18.4878	18.7522	18.8165
P07942	P07942	Laminin subunit beta-1	LAMB1	+	+	1	1	1	0.6	0.6	0.6	198.04	0.0045532	2.0602	47001000000	43	4.08153	0	9.20099	3.33374	4.08153	0	9.20099	3.33374	NaN	NaN	NaN	NaN	NaN	NaN	NaN	NaN	NaN	32.2189	21.6863	22.5471	22.5702	30.9038	22.4709	32.8183	22.2077	32.7229
Q92621	Q92621	Nuclear pore complex protein Nup205	NUP205	+	+	21	21	21	12.2	12.2	12.2	227.92	0	50.932	306340000	63	4.075	0.00020339	2.3764	1.63303	4.075	0.00020339	2.3764	1.63303	20.1761	20.1772	20.012	20.376	20.6355	20.3361	21.1745	20.8767	20.9857	23.0123	23.1059	23.06	24.0064	25.0319	23.7864	21.4195	21.3464	21.3685
P02751	P02751	Fibronectin;Anastellin;Ugl-Y1;Ugl-Y2;Ugl-Y3	FN1	+	+	5	5	5	3.6	3.6	3.6	262.62	0	8.5027	278710000	15	4.05318	0.000150943	2.57373	1.72109	4.05318	0.000150943	2.57373	1.72109	NaN	NaN	NaN	NaN	NaN	NaN	NaN	NaN	NaN	NaN	18.4657	18.5175	20.3329	20.761	20.4216	21.1795	21.6406	21.6922
Q9UI12	Q9UI12	V-type proton ATPase subunit H	ATP6V1H	+	+	5	5	5	16.6	16.6	16.6	55.882	0	18.369	117340000	21	4.02639	0.000622222	2.05403	1.46954	4.02639	0.000622222	2.05403	1.46954	19.4768	18.6246	19.463	20.1299	19.6224	19.6791	20.2365	20.1999	18.8086	21.7957	21.9149	21.9743	22.6479	22.6819	22.7389	20.3923	20.2213	20.36
Q9UPU5	Q9UPU5	Ubiquitin carboxyl-terminal hydrolase 24	USP24	+	+	6	6	6	2.8	2.8	2.8	294.36	0	8.0642	34295000	11	4.00733	0.00053012	2.13859	1.51043	4.00733	0.00053012	2.13859	1.51043	NaN	NaN	NaN	NaN	NaN	NaN	NaN	19.2554	20.1179	19.9548	20.42	20.1655	20.651	20.0437	20.4781	19.6069	19.7409	20.0316
Q12778	Q12778	Forkhead box protein O1	FOXO1	+	+	1	1	1	3.1	3.1	3.1	69.661	0.0093946	1.5477	35557000	1	3.99462	0.000163265	2.68387	1.76176	3.99462	0.000163265	2.68387	1.76176	NaN	NaN	NaN	NaN	NaN	NaN	NaN	NaN	NaN	NaN	20.9891	20.9275	20.3487	20.5989	20.6219	21.0732	20.979	21.1701
P0C0L5;P0C0L4	P0C0L5	Complement C4-B;Complement C4 beta chain;Complement C4-B alpha chain;C4a anaphylatoxin;C4b-B;C4d-B;Complement C4 gamma chain;Complement C4-A;Complement C4 beta chain;Complement C4-A alpha chain;C4a anaphylatoxin;C4b-A;C4d-A;Complement C4 gamma chain	C4B;C4A	+	+	3	3	3	2.7	2.7	2.7	192.75	0	4.3564	45746000	6	3.9723	0	3.04287	1.90608	3.9723	0	3.04287	1.90608	NaN	NaN	NaN	NaN	NaN	NaN	NaN	NaN	NaN	NaN	19.0722	18.4609	20.3223	20.7445	20.8839	22.438	22.1835	22.057
Q14257	Q14257	Reticulocalbin-2	RCN2	+	+	8	8	8	34.4	34.4	34.4	36.876	0	207.92	277640000	46	3.89421	0.00092562	1.88659	1.3707	3.89421	0.00092562	1.88659	1.3707	20.4605	20.4656	19.9875	21.2654	21.2137	20.8065	21.711	21.3834	21.6402	22.638	22.626	22.6448	24.2115	23.8928	23.7379	23.0939	21.5227	21.5455
Q03519	Q03519	Antigen peptide transporter 2	TAP2	+	+	10	10	10	13.4	13.4	13.4	75.663	0	20.659	134540000	32	3.88227	0.000142857	2.58035	1.70188	3.88227	0.000142857	2.58035	1.70188	18.3256	19.0056	19.3066	19.6789	19.5896	20.3721	NaN	19.6331	18.3254	21.834	21.923	21.7657	23.0136	23.0508	23.164	20.2149	20.0562	20.074
Q8IWV7	Q8IWV7	E3 ubiquitin-protein ligase UBR1	UBR1	+	+	7	7	7	4.7	4.7	4.7	200.21	0	12.352	30656000	17	3.77052	0.000602151	2.09709	1.46603	3.77052	0.000602151	2.09709	1.46603	NaN	18.441	NaN	17.8155	18.7027	17.5212	NaN	17.4504	NaN	19.7554	19.4595	19.5024	20.9205	21.0073	20.7694	18.9009	18.2317	NaN
Q9Y223	Q9Y223	Bifunctional UDP-N-acetylglucosamine 2-epimerase/N-acetylmannosamine kinase;UDP-N-acetylglucosamine 2-epimerase (hydrolyzing);N-acetylmannosamine kinase	GNE	+	+	8	8	8	12	12	12	79.274	0	13.833	55234000	18	3.74762	0.00032	2.30745	1.56314	3.74762	0.00032	2.30745	1.56314	NaN	NaN	NaN	NaN	18.6318	NaN	16.9556	18.0875	NaN	20.2547	20.6628	20.1813	21.8187	21.3888	22.2794	19.5292	18.1338	18.9806
Q8N122	Q8N122	Regulatory-associated protein of mTOR	RPTOR	+	+	4	4	4	4	4	4	149.04	0	7.6573	26216000	12	3.74558	0.000957265	1.92489	1.37747	3.74558	0.000957265	1.92489	1.37747	NaN	NaN	NaN	NaN	NaN	NaN	NaN	NaN	NaN	19.6088	20.0877	19.8756	20.4639	20.5534	20.5134	18.7192	NaN	19.2635
Q13144	Q13144	Translation initiation factor eIF-2B subunit epsilon	EIF2B5	+	+	4	4	4	7.6	7.6	7.6	80.379	0	8.6392	51789000	21	3.58803	0.000273973	2.3703	1.57183	3.58803	0.000273973	2.3703	1.57183	17.682	NaN	18.2599	17.5798	18.8526	17.6062	17.905	17.8685	17.8868	20.8956	20.5241	20.6748	21.3864	21.6367	21.7614	18.7701	17.6589	18.9074
Q9BRK5	Q9BRK5	45 kDa calcium-binding protein	SDF4	+	+	6	6	6	20.7	20.7	20.7	41.806	0	20.578	157810000	30	3.57761	0.000190476	2.49668	1.625	3.57761	0.000190476	2.49668	1.625	20.5193	NaN	20.0243	19.5147	20.3003	19.8716	20.1076	19.8047	20.1415	22.0251	22.0513	21.9733	23.1735	23.2284	23.2582	20.686	21.2431	21.3357
Q86XA9	Q86XA9	HEAT repeat-containing protein 5A	HEATR5A	+	+	9	9	9	5.4	5.4	5.4	222	0	25.523	60493000	18	3.5534	0.000206897	2.53605	1.6382	3.5534	0.000206897	2.53605	1.6382	NaN	NaN	NaN	18.4524	NaN	18.6946	19.3821	18.403	18.4165	19.969	20.38	19.9204	22.3992	21.2449	22.1254	18.4804	19.9459	19.8396
Q96KP1	Q96KP1	Exocyst complex component 2	EXOC2	+	+	8	8	8	9.6	9.6	9.6	104.07	0	16.007	81409000	23	3.51327	0.000156863	2.81284	1.74295	3.51327	0.000156863	2.81284	1.74295	17.2574	17.4967	NaN	18.6184	18.8869	18.4713	17.947	17.6111	17.4774	21.5891	21.0671	21.2091	22.232	22.5198	22.5928	18.4086	18.5578	18.6434
O60725	O60725	Protein-S-isoprenylcysteine O-methyltransferase	ICMT	+	+	3	3	3	16.5	16.5	16.5	31.938	0	8.4267	32537000	7	3.50846	0.000597701	2.22482	1.4971	3.50846	0.000597701	2.22482	1.4971	NaN	NaN	NaN	NaN	NaN	NaN	NaN	NaN	NaN	20.5816	20.5192	20.0053	20.8109	20.732	20.6582	20.2724	NaN	NaN
Q9UBX3	Q9UBX3	Mitochondrial dicarboxylate carrier	SLC25A10	+	+	6	6	6	31.4	31.4	31.4	31.282	0	111.01	123810000	25	3.49097	0	3.23765	1.89291	3.49097	0	3.23765	1.89291	18.0012	NaN	NaN	18.8673	19.4444	18.4706	18.0955	17.3024	NaN	21.6452	21.6255	21.8054	23.265	23.0417	22.9284	19.2413	18.8925	18.0914
Q96QD8	Q96QD8	Sodium-coupled neutral amino acid transporter 2	SLC38A2	+	+	2	2	2	7.3	7.3	7.3	56.025	0	10.075	81055000	14	3.47334	0.000767677	2.10124	1.4362	3.47334	0.000767677	2.10124	1.4362	NaN	NaN	NaN	NaN	19.7617	20.2515	20.1859	20.6441	20.0139	21.241	21.0196	20.848	20.9764	20.7856	20.8933	21.6119	21.6359	21.6377
P04350	P04350	Tubulin beta-4A chain	TUBB4A	+	+	22	3	2	70.9	11.5	7.4	49.585	0	60.017	305860000	26	3.30962	0.000170213	3.00226	1.77728	3.30962	0.000170213	3.00226	1.77728	NaN	NaN	16.9989	21.6728	21.5508	21.2349	21.8179	21.5425	21.3172	23.2435	22.9947	22.8898	23.9636	23.8427	23.7727	22.7319	22.8845	22.5944
Q96A65	Q96A65	Exocyst complex component 4	EXOC4	+	+	11	11	11	14.5	14.5	14.5	110.5	0	23.834	87808000	39	3.30825	0	3.14361	1.82561	3.30825	0	3.14361	1.82561	NaN	NaN	NaN	NaN	17.6791	18.8352	15.909	19.1429	17.3054	21.6897	21.199	21.2137	22.208	22.6749	22.7389	17.8422	19.0083	18.0495
Q02978	Q02978	Mitochondrial 2-oxoglutarate/malate carrier protein	SLC25A11	+	+	12	12	12	46.2	46.2	46.2	34.061	0	285.97	805850000	125	3.30239	0.000166667	2.96579	1.76312	3.30239	0.000166667	2.96579	1.76312	21.9126	22.1194	21.9461	22.4913	22.6479	22.1127	21.0477	18.2103	19.2545	24.9263	24.9866	24.9451	25.4271	25.2589	25.3801	22.51	22.3642	22.6364
O95817	O95817	BAG family molecular chaperone regulator 3	BAG3	+	+	21	21	21	50.1	50.1	50.1	61.594	0	147.07	743510000	125	3.24421	0	6.18281	2.53042	3.24421	0	6.18281	2.53042	15.656	14.8035	14.7088	15.8705	15.616	16.266	NaN	NaN	NaN	24.8132	24.975	25.343	25.4699	25.3402	25.4216	NaN	16.8313	16.6911
Q9UBF2	Q9UBF2	Coatomer subunit gamma-2	COPG2	+	+	10	7	7	18.7	14.9	14.9	97.621	0	47.9	104370000	13	3.23295	0.000933333	2.02231	1.37247	3.23295	0.000933333	2.02231	1.37247	19.6189	NaN	19.5886	19.0487	19.2771	19.588	20.0967	20.4127	20.0277	20.9407	20.9352	21.2242	23.0179	22.2825	21.5462	21.112	20.4218	20.8182
Q6ZRV2	Q6ZRV2	Protein FAM83H	FAM83H	+	+	5	5	5	7.1	7.1	7.1	127.12	0	12.415	30205000	10	3.15445	0.000708333	2.20972	1.44609	3.15445	0.000708333	2.20972	1.44609	NaN	NaN	NaN	NaN	NaN	NaN	NaN	NaN	NaN	19.4212	19.5822	19.877	20.9182	20.8877	21.0687	NaN	NaN	20.0109
P82094	P82094	TATA element modulatory factor	TMF1	+	+	9	9	9	10.8	10.8	10.8	122.84	0	25.751	68017000	23	3.12048	0.000792453	2.14317	1.41298	3.12048	0.000792453	2.14317	1.41298	18.5853	18.5751	NaN	17.9867	18.6106	18.4654	18.4017	18.2022	17.9489	20.0841	20.5776	20.234	22.7373	21.6248	22.4521	18.8809	19.2745	18.4354
Q9BZQ8	Q9BZQ8	Protein Niban	FAM129A	+	+	5	5	5	7.8	7.8	7.8	103.13	0	37.753	72898000	25	3.03601	0.000181818	2.66348	1.60749	3.03601	0.000181818	2.66348	1.60749	NaN	NaN	18.577	18.2916	19.4549	19.281	NaN	NaN	18.5594	20.9548	21.4753	21.0663	22.3399	22.0885	22.205	18.8996	18.2496	18.8588
Q63HN8	Q63HN8	E3 ubiquitin-protein ligase RNF213	RNF213	+	+	36	36	36	9.1	9.1	9.1	591.4	0	93.39	294680000	70	2.99095	0.000184615	2.68706	1.60814	2.99095	0.000184615	2.68706	1.60814	18.6394	19.3383	19.5677	21.0275	19.6374	17.8846	22.0019	21.536	21.3791	22.5557	23.2336	23.2307	24.4751	24.1079	24.1874	21.6615	21.3762	20.3672
Q9Y6D5	Q9Y6D5	Brefeldin A-inhibited guanine nucleotide-exchange protein 2	ARFGEF2	+	+	19	19	13	14.2	14.2	9.5	202.04	0	58.818	202830000	57	2.96298	0	3.64887	1.90236	2.96298	0	3.64887	1.90236	NaN	NaN	NaN	17.3193	17.8286	16.0785	18.466	17.9616	17.9645	22.7184	21.9955	22.4457	23.9038	23.4853	24.251	17.9071	18.0151	18.0929
Q7Z3U7	Q7Z3U7	Protein MON2 homolog	MON2	+	+	7	7	7	5.2	5.2	5.2	190.36	0	15.397	65417000	16	2.91919	0.00082243	2.20212	1.41087	2.91919	0.00082243	2.20212	1.41087	18.6065	17.8037	NaN	19.2024	18.8632	18.5618	18.8961	18.7396	NaN	20.2827	20.1469	21.4174	21.9364	22.1094	22.2907	19.0424	18.1807	19.3219
P50402	P50402	Emerin	EMD	+	+	7	7	7	31.1	31.1	31.1	28.994	0	45.568	232470000	40	2.82607	0.00076	2.29633	1.43487	2.82607	0.00076	2.29633	1.43487	19.8197	19.6023	19.8637	20.5463	19.8227	20.8822	19.6382	19.3888	19.5256	22.7112	22.8545	23.0859	23.8784	23.6293	23.753	19.7923	20.0469	20.0048
P30260	P30260	Cell division cycle protein 27 homolog	CDC27	+	+	2	2	2	2.4	2.4	2.4	91.866	0.0040603	2.1651	1033400000	9	2.82131	0	4.4663	2.05886	2.82131	0	4.4663	2.05886	NaN	NaN	NaN	NaN	24.0761	23.6761	23.5333	NaN	23.9171	24.6811	24.7404	24.6842	23.5349	24.7778	24.7105	24.1305	25.623	25.632
Q86X55	Q86X55	Histone-arginine methyltransferase CARM1	CARM1	+	+	1	1	1	3	3	3	65.853	0.00069348	3.5374	28027000	8	2.6765	0.000949153	2.2006	1.37453	2.6765	0.000949153	2.2006	1.37453	NaN	NaN	NaN	20.8967	NaN	17.1469	NaN	NaN	NaN	20.6259	20.6789	NaN	NaN	20.0211	20.0624	20.8464	20.7713	20.7134
Q9Y619	Q9Y619	Mitochondrial ornithine transporter 1	SLC25A15	+	+	3	3	3	11.3	11.3	11.3	32.736	0	5.4787	61388000	10	2.65004	0.00077551	2.39137	1.44209	2.65004	0.00077551	2.39137	1.44209	NaN	NaN	NaN	18.1185	17.7825	18.1476	NaN	NaN	NaN	20.3163	21.5935	21.3012	21.4718	22.0956	21.8099	NaN	18.9488	NaN
Q5SRE5	Q5SRE5	Nucleoporin NUP188 homolog	NUP188	+	+	16	16	16	11.7	11.7	11.7	196.04	0	31.336	172860000	40	2.62691	0.000730769	2.34122	1.41981	2.62691	0.000730769	2.34122	1.41981	19.613	18.681	19.1137	20.4823	19.405	19.2305	18.7313	20.243	19.2277	22.6443	21.9526	22.0891	23.8396	23.3941	23.3138	19.3255	18.6533	20.586
Q9UJS0	Q9UJS0	Calcium-binding mitochondrial carrier protein Aralar2	SLC25A13	+	+	21	21	16	37	37	29.3	74.175	0	173.41	787690000	114	2.5474	0.000176471	2.95327	1.60611	2.5474	0.000176471	2.95327	1.60611	21.1275	20.4216	20.8191	22.1465	22.2023	21.9338	17.9743	20.6272	20.0236	24.6322	24.7476	24.7763	25.7158	25.4339	25.6211	21.0063	20.408	21.5143
P46821;P78559	P46821	Microtubule-associated protein 1B;MAP1B heavy chain;MAP1 light chain LC1	MAP1B	+	+	17	17	17	10.7	10.7	10.7	270.63	0	68.099	142260000	57	2.19931	0.00052381	2.90552	1.50923	2.19931	0.00052381	2.90552	1.50923	NaN	18.4769	17.3999	NaN	NaN	17.7031	19.15	19.3615	17.9152	22.8708	20.9091	23.3918	23.1302	23.0415	22.9352	NaN	17.567	17.6891
O75746	O75746	Calcium-binding mitochondrial carrier protein Aralar1	SLC25A12	+	+	18	13	13	34.8	27.1	27.1	74.761	0	51.13	201180000	42	1.98665	0.000615385	2.97272	1.46949	1.98665	0.000615385	2.97272	1.46949	18.0628	18.3976	NaN	18.9467	20.0926	19.5546	NaN	NaN	NaN	23.0617	21.9318	22.186	23.329	23.9856	23.8606	16.8423	NaN	NaN
P10620	P10620	Microsomal glutathione S-transferase 1	MGST1	+		3	3	3	19.4	19.4	19.4	17.598	0	50.566	568530000	55	11.5772	0.00306736	1.24799	1.16999	11.5772	0.00306736	1.24799	1.16999	22.7972	22.6354	22.9689	22.6977	22.7682	22.7762	22.9499	23.1395	23.0534	24.2412	24.1397	24.2036	24.1045	24.0242	24.1981	24.176	23.9477	23.9834
O94973	O94973	AP-2 complex subunit alpha-2	AP2A2	+		13	13	6	18.4	18.4	9.9	103.96	0	40.701	262250000	65	10.9067	0.00184397	1.39849	1.29172	10.9067	0.00184397	1.39849	1.29172	21.5475	21.6202	21.8089	21.5827	21.9062	21.77	21.8376	21.9873	22.1287	23.1725	23.2522	23.1697	23.4193	23.2549	22.8466	23.262	23.261	23.1371
O95831	O95831	Apoptosis-inducing factor 1, mitochondrial	AIFM1	+		14	14	14	30.2	30.2	30.2	66.9	0	49.796	399050000	99	9.63801	0.00223602	1.36162	1.24039	9.63801	0.00223602	1.36162	1.24039	22.2143	22.3116	22.5246	22.2868	22.3001	22.247	22.6005	22.7066	22.4263	23.514	23.5247	23.5803	23.666	23.7057	23.6817	24.0512	24.0873	24.0615
P43490	P43490	Nicotinamide phosphoribosyltransferase	NAMPT	+		23	23	23	53.8	53.8	53.8	55.52	0	193.36	1784500000	200	7.7753	0.00815572	0.990425	0.903995	7.7753	0.00815572	0.990425	0.903995	24.6975	24.7193	24.8055	24.679	24.5674	24.6187	25.091	25.2197	25.1308	25.9266	25.9434	25.9254	26.0094	25.8353	25.8962	25.6311	25.637	25.6384
P25705	P25705	ATP synthase subunit alpha, mitochondrial	ATP5A1	+		25	25	25	52.6	52.6	52.6	59.75	0	323.31	5728900000	452	7.73704	0.00401674	1.23279	1.10094	7.73704	0.00401674	1.23279	1.10094	26.2699	26.3322	26.1892	26.2632	26.2781	26.2575	26.1783	26.1789	26.2096	27.5638	27.583	27.6411	27.858	27.7814	27.7755	27.0379	27.0168	26.9945
O43242	O43242	26S proteasome non-ATPase regulatory subunit 3	PSMD3	+		22	22	22	44.9	44.9	44.9	60.977	0	155.22	1059300000	203	7.56852	0.00520656	1.13436	1.01892	7.56852	0.00520656	1.13436	1.01892	23.8486	23.8371	23.7248	23.7471	23.7221	23.7023	24.3825	24.4324	24.3113	25.0886	25.1398	25.1358	25.2491	25.2159	25.2432	24.8634	24.9211	25.0605
P20020;Q16720;Q01814	P20020	Plasma membrane calcium-transporting ATPase 1	ATP2B1	+		8	8	4	8.9	8.9	4.1	134.68	0	28.429	97528000	22	6.5399	0.00644126	1.09039	0.965234	6.5399	0.00644126	1.09039	0.965234	20.1584	20.203	20.211	20.36	20.4916	20.7223	20.9272	20.9474	20.4356	21.4308	21.4697	21.1895	21.8083	21.7656	21.9431	21.4933	21.4209	21.749
O95716;Q92930;P61006;P20337;P20336;Q96E17	O95716	Ras-related protein Rab-3D;Ras-related protein Rab-8B;Ras-related protein Rab-8A;Ras-related protein Rab-3B;Ras-related protein Rab-3A;Ras-related protein Rab-3C	RAB3D;RAB8B;RAB8A;RAB3B;RAB3A;RAB3C	+		2	1	1	8.7	5	5	24.267	0.0024067	2.4254	22459000	7	6.1886	0.00316	1.36333	1.16278	6.1886	0.00316	1.36333	1.16278	18.1328	18.1421	18.0895	17.7215	18.1969	18.4873	18.3947	18.3513	18.4122	19.6785	19.7378	19.694	20.0381	20.0307	20.019	19.1692	18.8925	18.9384
P18031	P18031	Tyrosine-protein phosphatase non-receptor type 1	PTPN1	+		7	7	7	20.2	20.2	20.2	49.966	0	11.809	133720000	20	6.16179	0.00502703	1.18708	1.03144	6.16179	0.00502703	1.18708	1.03144	20.8897	21.0047	20.8092	20.708	20.7132	20.8627	21.0913	21.0697	21.0538	22.08	22.0529	21.9121	22.4061	22.7238	22.6923	21.7133	21.7903	21.5152
Q9NZ08	Q9NZ08	Endoplasmic reticulum aminopeptidase 1	ERAP1	+		6	6	6	8.4	8.4	8.4	107.23	0	19.411	102470000	31	5.87881	0.00357895	1.32346	1.12439	5.87881	0.00357895	1.32346	1.12439	20.007	20.0249	20.0816	20.2518	20.1055	20.01	20.7981	21.0105	21.1143	21.818	21.7054	21.5462	22.0599	21.7938	22.0223	21.6582	21.5031	21.2081
P62714	P62714	Serine/threonine-protein phosphatase 2A catalytic subunit beta isoform	PPP2CB	+		8	8	1	31.1	31.1	2.6	35.575	0	87.862	349440000	71	5.69745	0.00935185	0.999679	0.878253	5.69745	0.00935185	0.999679	0.878253	22.5573	22.6467	22.5527	22.5813	22.3845	22.4857	22.6765	22.7926	22.7416	23.8076	23.9745	23.7787	23.054	23.0412	23.1721	23.7325	23.9828	23.8728
P16615;O14983	P16615	Sarcoplasmic/endoplasmic reticulum calcium ATPase 2	ATP2A2	+		34	34	27	40.1	40.1	32.6	114.76	0	249.08	1981200000	269	5.57822	0.00754522	1.06569	0.926135	5.57822	0.00754522	1.06569	0.926135	24.5936	24.6254	24.7113	24.7253	24.675	24.6735	25.1495	25.2056	25.1115	25.7596	25.9137	25.9212	26.3039	26.3668	26.3511	25.395	25.5058	25.5449
Q8N1F7	Q8N1F7	Nuclear pore complex protein Nup93	NUP93	+		22	22	22	36.6	36.6	36.6	93.487	0	294.75	1146400000	157	5.10051	0.00177143	1.62644	1.29915	5.10051	0.00177143	1.62644	1.29915	23.1785	23.0253	23.1481	23.2952	23.3001	23.3079	23.6784	23.6564	23.7521	25.0899	25.1058	25.0981	25.8052	25.7301	25.7467	24.0995	24.2271	24.0773
P17858	P17858	ATP-dependent 6-phosphofructokinase, liver type	PFKL	+		8	5	5	14.6	9.9	9.9	85.018	0	23.313	91920000	26	5.0508	0.00321569	1.41381	1.15779	5.0508	0.00321569	1.41381	1.15779	20.2067	19.6122	19.9073	19.784	20.03	19.8752	20.3359	20.3486	20.1918	21.5013	21.4993	21.5097	22.0215	22.1382	22.0826	21.2225	20.4678	20.5732
O60610	O60610	Protein diaphanous homolog 1	DIAPH1	+		11	11	11	10.6	10.6	10.6	141.35	0	28.906	330460000	36	5.04499	0.00623669	1.15256	0.976356	5.04499	0.00623669	1.15256	0.976356	21.7609	22.2432	21.9026	21.4464	21.674	22.0704	22.559	22.9635	22.0468	23.707	23.359	23.1675	23.2223	23.0192	22.983	23.273	22.8073	23.5017
Q9BZX2;Q9HA47	Q9BZX2	Uridine-cytidine kinase 2	UCK2	+		6	6	6	28.7	28.7	28.7	29.299	0	15.795	106440000	41	5.03693	0.00936792	1.02357	0.881986	5.03693	0.00936792	1.02357	0.881986	20.8198	20.6569	21.0477	20.7569	20.7056	20.5643	20.7587	20.4075	20.6402	21.9907	22.1658	22.0105	21.8573	22.0301	21.9557	20.9032	21.5568	21.0998
Q9Y285	Q9Y285	Phenylalanine--tRNA ligase alpha subunit	FARSA	+		11	11	11	26.6	26.6	26.6	57.563	0	57.122	458350000	102	4.90128	0.0051987	1.21699	1.01751	4.90128	0.0051987	1.21699	1.01751	22.296	22.5661	22.3171	22.4997	22.6037	22.5047	22.5995	22.3672	22.3632	23.488	23.6599	23.4432	24.4091	24.3677	24.4068	23.1173	23.1456	23.0325
P68363;Q9H853	P68363	Tubulin alpha-1B chain	TUBA1B	+		31	31	0	81.8	81.8	0	50.151	0	323.31	66563000000	1164	4.90015	0.0032	1.42163	1.15667	4.90015	0.0032	1.42163	1.15667	29.4121	29.4038	29.3912	29.408	29.3797	29.3522	29.651	29.6067	29.5624	31.0081	30.9963	30.969	31.6231	31.5673	31.6349	30.0864	30.0304	30.0464
P06493;Q00535;P11802;Q00534;P50750;Q96Q40;O94921;Q07002;Q00536;Q00537;Q9NYV4;Q14004	P06493	Cyclin-dependent kinase 1	CDK1	+		14	14	13	51.2	51.2	48.5	34.095	0	142.33	951020000	123	4.88387	0.00477143	1.26113	1.04756	4.88387	0.00477143	1.26113	1.04756	23.3586	23.2938	23.178	23.5544	23.5177	23.3412	23.8101	23.6839	23.6018	24.6667	24.7547	24.6624	25.3879	25.4412	25.4352	24.076	23.938	24.3277
Q9BQE3	Q9BQE3	Tubulin alpha-1C chain	TUBA1C	+		30	3	3	81.7	13.4	13.4	49.895	0	283.59	592520000	99	4.84165	0.00384681	1.35736	1.11141	4.84165	0.00384681	1.35736	1.11141	22.2957	22.7157	22.3042	22.133	21.7774	22.3985	22.6842	22.5507	22.7122	23.996	23.8995	24.0996	24.1555	24.2925	24.2875	22.8761	23.3733	22.8076
O43264	O43264	Centromere/kinetochore protein zw10 homolog	ZW10	+		7	7	7	11.8	11.8	11.8	88.828	0	29.57	130330000	40	4.82633	0.00491986	1.25176	1.03906	4.82633	0.00491986	1.25176	1.03906	20.1034	20.3737	20.4411	20.8643	20.5818	20.6877	20.7228	20.9035	20.9613	21.7676	21.7222	21.9177	22.6394	22.3402	22.5084	20.911	21.4992	21.5997
O60502	O60502	Protein O-GlcNAcase	MGEA5	+		3	3	3	4.3	4.3	4.3	102.91	0	5.7183	56584000	7	4.80996	0.00188889	1.63164	1.28708	4.80996	0.00188889	1.63164	1.28708	19.6972	19.2926	19.7381	18.9887	19.0253	19.1333	NaN	19.3457	19.1703	20.9644	20.9039	21.2456	21.3232	21.1523	20.6923	20.1342	20.2945	19.9623
Q9H4M9;Q9NZN3	Q9H4M9	EH domain-containing protein 1;EH domain-containing protein 3	EHD1;EHD3	+		10	10	9	22.3	22.3	20.6	60.626	0	38.153	359180000	70	4.78229	0.00757841	1.09187	0.925197	4.78229	0.00757841	1.09187	0.925197	22.554	22.1817	22.208	22.3825	22.3962	22.5128	22.748	23.1859	22.8437	23.7594	23.6689	23.7414	23.3333	22.9229	23.1378	24.08	24.058	24.1379
P18074	P18074	TFIIH basal transcription factor complex helicase XPD subunit	ERCC2	+		3	3	3	4.3	4.3	4.3	86.908	0.00068027	3.3584	14817000	4	4.77988	0.00406639	1.34234	1.09886	4.77988	0.00406639	1.34234	1.09886	NaN	NaN	NaN	18.0378	NaN	NaN	17.5154	17.7542	NaN	18.3138	18.6412	18.4719	19.0304	19.7923	19.5015	18.5034	18.8594	18.6024
Q9UBM7	Q9UBM7	7-dehydrocholesterol reductase	DHCR7	+		7	7	7	17.1	17.1	17.1	54.489	0	21.434	454200000	83	4.6946	0.00934588	1.03499	0.881725	4.6946	0.00934588	1.03499	0.881725	22.654	22.5226	22.5851	22.4143	22.504	22.5941	23.4237	23.2353	23.4185	23.5384	23.7431	23.8742	24.2701	24.2471	24.2295	23.576	23.5777	23.6104
Q92616	Q92616	Translational activator GCN1	GCN1L1	+		64	64	64	28.1	28.1	28.1	292.75	0	323.31	2250000000	388	4.65667	0.00935211	1.03506	0.880758	4.65667	0.00935211	1.03506	0.880758	24.6714	24.7123	24.7718	24.8486	24.8448	24.9291	25.3345	25.28	25.3942	25.9827	26.0241	25.9987	26.5553	26.5278	26.4989	25.5329	25.5255	25.4565
P27708	P27708	CAD protein;Glutamine-dependent carbamoyl-phosphate synthase;Aspartate carbamoyltransferase;Dihydroorotase	CAD	+		42	42	42	25.2	25.2	25.2	242.98	0	321.89	1510800000	271	4.59351	0.0078797	1.08563	0.915255	4.59351	0.0078797	1.08563	0.915255	24.3165	24.4663	24.3483	23.9699	24.0573	23.977	24.8281	24.8411	24.8451	25.3295	25.3959	25.463	26.0425	26.0195	25.9853	25.1226	25.0035	25.0585
Q86SQ4	Q86SQ4	G-protein coupled receptor 126	GPR126	+		2	2	2	2.7	2.7	2.7	136.69	0	4.8056	9477900	2	4.54529	0.00297326	1.47877	1.17726	4.54529	0.00297326	1.47877	1.17726	NaN	NaN	NaN	NaN	NaN	NaN	NaN	NaN	NaN	18.5225	NaN	18.6668	18.892	19.0941	18.5905	18.6777	18.5411	18.6747
Q13085;O00763	Q13085	Acetyl-CoA carboxylase 1;Biotin carboxylase	ACACA	+		23	23	23	13	13	13	265.55	0	92.197	377550000	79	4.49015	0.00272432	1.49482	1.1846	4.49015	0.00272432	1.49482	1.1846	21.8745	21.7919	21.8958	21.4781	21.1017	21.7823	22.9305	23.1612	23.2493	23.5397	23.4815	23.5645	23.841	23.6776	23.7755	23.5462	23.5154	23.7775
Q01813	Q01813	ATP-dependent 6-phosphofructokinase, platelet type	PFKP	+		29	29	26	42.6	42.6	37.9	85.595	0	323.31	2859700000	393	4.43008	0.00775635	1.09918	0.919807	4.43008	0.00775635	1.09918	0.919807	25.1613	25.1835	25.2078	25.104	25.1615	25.1315	25.2382	25.3002	25.1761	26.2551	26.3267	26.3506	26.9233	26.9692	26.932	25.6262	25.566	25.6076
Q96T76	Q96T76	MMS19 nucleotide excision repair protein homolog	MMS19	+		15	15	15	20.4	20.4	20.4	113.29	0	53.072	294220000	50	4.33269	0.00449042	1.32859	1.0709	4.33269	0.00449042	1.32859	1.0709	21.1398	21.5247	21.3247	21.6395	21.4684	21.7203	21.6579	22.071	22.1503	23.0022	22.9746	22.9962	23.6484	23.6393	23.7288	22.161	21.9754	22.528
Q96P70	Q96P70	Importin-9	IPO9	+		12	12	12	12.8	12.8	12.8	115.96	0	76.459	382790000	66	4.32653	0.0044252	1.34417	1.08072	4.32653	0.0044252	1.34417	1.08072	21.9019	21.9572	21.9419	22.0037	21.9437	22.0743	22.2486	22.3966	22.197	23.4477	23.6237	23.7378	24.2136	24.0561	24.0832	22.5847	22.3246	22.6911
Q15293	Q15293	Reticulocalbin-1	RCN1	+		14	14	14	45.3	45.3	45.3	38.89	0	83.007	701550000	97	4.2314	0.00846489	1.07945	0.899683	4.2314	0.00846489	1.07945	0.899683	23.3178	23.1942	23.3762	23.0649	23.0079	22.9056	23.3676	23.3169	23.1993	24.3739	24.3224	24.3713	24.9773	24.8204	24.8601	23.4114	23.6791	23.6495
O15260	O15260	Surfeit locus protein 4	SURF4	+		3	3	3	14.9	14.9	14.9	30.394	0	8.7751	157700000	23	4.19614	0.001375	1.7809	1.33682	4.19614	0.001375	1.7809	1.33682	19.5082	19.3259	19.2138	21.414	21.3755	20.7991	21.3192	21.3269	20.9829	22.0832	22.1655	22.2233	22.8918	22.4728	22.8216	22.1542	22.2713	22.2099
O00165	O00165	HCLS1-associated protein X-1	HAX1	+		4	4	4	17.6	17.6	17.6	31.62	0	12.445	20106000	8	4.12958	0.00335849	1.46688	1.14813	4.12958	0.00335849	1.46688	1.14813	18.2147	NaN	NaN	17.7162	NaN	NaN	18.3869	18.4903	NaN	18.7305	18.9611	18.6117	20.1041	20.2101	19.9182	18.8937	19.5223	18.9119
Q9UBV2	Q9UBV2	Protein sel-1 homolog 1	SEL1L	+		3	3	3	3.8	3.8	3.8	88.754	0.00071633	3.7777	19708000	8	4.10137	0.00254971	1.5726	1.21017	4.10137	0.00254971	1.5726	1.21017	NaN	17.9084	NaN	NaN	NaN	NaN	NaN	18.7936	19.0453	19.9054	18.9571	19.0497	19.5645	19.741	19.5875	19.8548	19.2796	19.4125
P78527	P78527	DNA-dependent protein kinase catalytic subunit	PRKDC	+		125	125	125	34.2	34.2	34.2	469.08	0	323.31	7660600000	1025	4.08916	0.00606528	1.20464	0.979354	4.08916	0.00606528	1.20464	0.979354	26.3818	26.3823	26.3721	26.2226	26.2657	26.2251	27.0259	26.9752	26.9876	27.7967	27.7412	27.7573	28.4157	28.4149	28.4207	27.0304	27.0707	27.0324
Q13637	Q13637	Ras-related protein Rab-32	RAB32	+		2	2	2	10.7	10.7	10.7	24.997	0.00068074	3.3614	11111000	5	4.06455	0.00195973	1.69016	1.27606	4.06455	0.00195973	1.69016	1.27606	NaN	NaN	NaN	NaN	NaN	NaN	NaN	NaN	NaN	18.8427	18.3568	18.1818	19.234	19.1791	18.5546	19.1995	19.1466	19.0509
Q9NPQ8	Q9NPQ8	Synembryn-A	RIC8A	+		5	5	5	10.5	10.5	10.5	59.709	0	10.11	36898000	20	4.04515	0.00793137	1.10406	0.910269	4.04515	0.00793137	1.10406	0.910269	NaN	18.9296	19.1072	19.1092	18.8465	18.9019	18.8686	19.7057	18.8058	20.1729	20.5504	20.2318	20.4961	20.7981	20.4975	19.3813	19.2295	19.5789
O94915;Q5TBA9	O94915	Protein furry homolog-like	FRYL	+		16	16	16	6.3	6.3	6.3	339.59	0	40.435	178390000	45	4.00091	0.00646064	1.19284	0.967978	4.00091	0.00646064	1.19284	0.967978	20.6238	21.061	21.1725	21.212	21.1408	20.9295	21.3602	21.4485	21.2714	22.616	22.2457	22.26	22.9756	23.0128	23.0201	21.3019	22.1118	21.4115
Q96RQ3	Q96RQ3	Methylcrotonoyl-CoA carboxylase subunit alpha, mitochondrial	MCCC1	+		3	3	3	5.8	5.8	5.8	80.472	0	9.5291	22609000	6	3.93327	0.00164706	1.76589	1.30887	3.93327	0.00164706	1.76589	1.30887	NaN	NaN	NaN	NaN	NaN	NaN	19.5158	NaN	19.4951	19.1649	19.4612	19.9053	19.7271	19.611	19.9008	19.6198	19.7119	19.6985
Q68DH5	Q68DH5	LMBR1 domain-containing protein 2	LMBRD2	+		1	1	1	1.6	1.6	1.6	81.171	0.0040721	2.1868	13578000	5	3.93049	0.00314721	1.51509	1.16566	3.93049	0.00314721	1.51509	1.16566	18.6163	NaN	NaN	18.4054	NaN	NaN	NaN	NaN	NaN	19.2132	18.6157	18.9724	19.3464	19.449	19.5101	18.4336	18.8649	NaN
O60645	O60645	Exocyst complex component 3	EXOC3	+		4	4	4	6.2	6.2	6.2	85.566	0	6.6925	27396000	8	3.88616	0.00255814	1.59176	1.20759	3.88616	0.00255814	1.59176	1.20759	NaN	NaN	NaN	18.6199	18.4082	NaN	NaN	19.0729	18.3975	19.4354	19.7756	19.8768	20.6788	20.3858	19.885	19.2684	18.8149	19.2384
Q15042	Q15042	Rab3 GTPase-activating protein catalytic subunit	RAB3GAP1	+		5	5	5	7.3	7.3	7.3	110.52	0	9.11	28578000	13	3.88335	0.00225455	1.64186	1.23601	3.88335	0.00225455	1.64186	1.23601	18.7	NaN	NaN	18.151	18.271	16.9047	18.2633	18.7968	NaN	20.3037	20.1484	19.9237	20.4647	20.2358	20.4151	19.0798	18.7138	18.3388
Q8WVX9	Q8WVX9	Fatty acyl-CoA reductase 1	FAR1	+		7	7	7	19.8	19.8	19.8	59.356	0	17.279	108440000	29	3.84932	0.00605952	1.22099	0.979854	3.84932	0.00605952	1.22099	0.979854	20.102	19.4679	19.9485	20.0793	20.7617	20.8036	20.7982	21.0429	21.057	21.3922	21.2334	21.0996	22.2788	22.2907	22.2673	21.5997	21.5154	21.3729
Q9BZG1	Q9BZG1	Ras-related protein Rab-34	RAB34	+		2	2	2	9.7	9.7	9.7	29.044	0	9.6069	9395200	7	3.84387	0.00339171	1.48385	1.14191	3.84387	0.00339171	1.48385	1.14191	NaN	NaN	NaN	NaN	NaN	NaN	NaN	NaN	NaN	19.2331	18.6521	18.4446	17.8836	18.1134	18.0192	19.5421	19.816	19.2917
P10586	P10586	Receptor-type tyrosine-protein phosphatase F	PTPRF	+		6	6	6	4.8	4.8	4.8	212.88	0	14.806	55230000	13	3.83429	0.00497931	1.3126	1.03724	3.83429	0.00497931	1.3126	1.03724	19.4418	NaN	19.3658	19.268	18.9984	19.3351	19.6235	19.556	19.7257	20.2447	20.6253	20.4554	21.2232	21.712	20.7668	20.5627	19.8316	19.7668
Q15645	Q15645	Pachytene checkpoint protein 2 homolog	TRIP13	+		15	15	15	40.7	40.7	40.7	48.55	0	101.55	809820000	122	3.77452	0.00935198	1.07295	0.879448	3.77452	0.00935198	1.07295	0.879448	23.3185	23.3094	23.2745	23.3342	23.285	23.2718	23.5522	23.4628	23.4779	24.4203	24.3907	24.4189	25.266	25.1952	25.1488	23.663	23.7235	23.7165
Q13509	Q13509	Tubulin beta-3 chain	TUBB3	+		21	9	6	59.1	33.6	26.9	50.432	0	219.57	1529200000	129	3.73372	0.00857005	1.10286	0.897855	3.73372	0.00857005	1.10286	0.897855	24.0081	24.2361	24.2941	24.3786	24.1832	24.1842	24.3693	24.5107	24.3911	25.4014	25.4522	25.3595	26.2107	26.115	26.1107	24.5522	24.7506	24.5289
Q96N66	Q96N66	Lysophospholipid acyltransferase 7	MBOAT7	+		4	4	4	11.2	11.2	11.2	52.764	0	7.8719	93046000	23	3.60359	0.00677714	1.20274	0.956983	3.60359	0.00677714	1.20274	0.956983	19.6511	19.6325	19.7289	20.5292	20.5895	20.4877	20.4396	20.5887	20.3499	21.0926	21.6025	21.2418	22.2698	21.9546	22.2099	20.4457	21.3426	20.6621
Q9UBD5	Q9UBD5	Origin recognition complex subunit 3	ORC3	+		1	1	1	2.1	2.1	2.1	82.253	0.00066007	3.1381	16046000	5	3.53559	0.00387931	1.46836	1.11349	3.53559	0.00387931	1.46836	1.11349	16.728	17.4523	17.5302	17.1378	17.6005	17.9451	NaN	18.0205	17.8625	18.7341	18.9758	19.1354	19.9108	20.0988	19.7789	17.7483	17.9596	NaN
Q9H4L7	Q9H4L7	SWI/SNF-related matrix-associated actin-dependent regulator of chromatin subfamily A containing DEAD/H box 1	SMARCAD1	+		4	4	4	4.7	4.7	4.7	117.4	0	7.9158	46123000	10	3.53367	0.00162963	1.83311	1.31118	3.53367	0.00162963	1.83311	1.31118	18.6336	17.9616	NaN	NaN	19.2112	18.5736	18.9044	19.3932	18.8181	20.0418	19.8992	20.1201	21.1715	21.7223	21.047	18.7502	19.8458	20.0642
Q9UI26	Q9UI26	Importin-11	IPO11	+		8	8	8	8.8	8.8	8.8	112.53	0	10.621	65449000	19	3.53123	0.00165414	1.83562	1.31225	3.53123	0.00165414	1.83562	1.31225	18.9826	18.3736	18.7195	19.9927	18.0283	19.521	19.5945	18.2741	18.5916	20.4842	20.9219	20.8394	22.3039	21.3746	21.8025	19.6892	19.5823	19.6006
Q9BUF5	Q9BUF5	Tubulin beta-6 chain	TUBB6	+		19	7	7	63.7	31.2	31.2	49.857	0	184.31	893250000	77	3.52189	0.00737067	1.17167	0.933489	3.52189	0.00737067	1.17167	0.933489	23.4321	23.5629	23.3717	23.3876	23.399	23.2804	23.3471	23.4405	23.3656	24.5796	24.4491	24.4558	25.5795	25.5546	25.2943	23.7088	23.6353	23.8749
P33527	P33527	Multidrug resistance-associated protein 1	ABCC1	+		2	2	2	1.2	1.2	1.2	171.59	0.0044444	1.9195	11224000	3	3.48874	0.00905012	1.10463	0.889031	3.48874	0.00905012	1.10463	0.889031	NaN	NaN	NaN	NaN	17.6254	17.6964	NaN	18.0838	18.2093	18.2204	18.6227	18.3993	18.354	19.0598	19.1452	NaN	19.0028	18.3387
P28288	P28288	ATP-binding cassette sub-family D member 3	ABCD3	+		8	8	8	15.6	15.6	15.6	75.475	0	23.33	147950000	32	3.37932	0.00478261	1.37506	1.04952	3.37932	0.00478261	1.37506	1.04952	20.8612	20.0865	20.1121	20.4729	20.5256	21.0707	21.0503	20.4878	19.9263	21.8532	21.7847	20.8563	23.0354	22.7365	22.9336	21.4678	21.305	20.9966
Q13257	Q13257	Mitotic spindle assembly checkpoint protein MAD2A	MAD2L1	+		3	3	3	19.5	19.5	19.5	23.51	0	15.68	19150000	2	3.35967	0.00188732	1.81976	1.28831	3.35967	0.00188732	1.81976	1.28831	NaN	NaN	NaN	NaN	17.695	NaN	NaN	NaN	NaN	20.2405	19.6746	19.4139	NaN	19.5521	19.3887	19.7212	19.5938	18.9468
O00743	O00743	Serine/threonine-protein phosphatase 6 catalytic subunit;Serine/threonine-protein phosphatase 6 catalytic subunit, N-terminally processed	PPP6C	+		7	7	7	26.6	26.6	26.6	35.144	0	33.107	152830000	33	3.35713	0.00112903	1.95906	1.35633	3.35713	0.00112903	1.95906	1.35633	21.0926	19.0513	18.3819	20.1433	20.1155	19.9061	20.4084	20.5275	20.7882	22.4508	22.2749	21.7616	23.0042	23.1241	23.1094	20.864	20.8938	20.5635
O15427	O15427	Monocarboxylate transporter 4	SLC16A3	+		4	4	4	9.7	9.7	9.7	49.469	0	11.363	94576000	23	3.34287	0.00945035	1.09561	0.876898	3.34287	0.00945035	1.09561	0.876898	20.1466	20.0556	20.2104	20.7347	20.6594	20.5145	20.0274	20.221	20.1058	21.6466	21.4992	21.4418	22.1548	22.047	22.1	20.8902	20.4391	20.3174
Q9BT22	Q9BT22	Chitobiosyldiphosphodolichol beta-mannosyltransferase	ALG1	+		3	3	3	7.8	7.8	7.8	52.518	0	11.357	37410000	13	3.32191	0.00463941	1.39854	1.05945	3.32191	0.00463941	1.39854	1.05945	18.6849	NaN	18.7412	18.4953	18.7001	18.7057	19.6781	19.5234	19.6824	19.7487	20.0383	20.1707	20.9408	20.898	20.6293	19.9767	19.8047	19.6104
P53675	P53675	Clathrin heavy chain 2	CLTCL1	+		12	1	1	7.6	0.7	0.7	187.03	0.00065189	3.0501	21061000	11	3.27478	0.00445312	1.43693	1.07811	3.27478	0.00445312	1.43693	1.07811	NaN	NaN	NaN	18.5486	18.4731	18.2645	18.7795	18.625	18.6587	19.3719	19.4027	19.3306	18.9642	18.9765	19.1026	20.6937	20.5752	20.6551
Q9NVH2	Q9NVH2	Integrator complex subunit 7	INTS7	+		4	4	4	5.7	5.7	5.7	106.83	0	9.9023	18108000	5	3.25111	0.00462222	1.40555	1.05876	3.25111	0.00462222	1.40555	1.05876	NaN	NaN	NaN	NaN	NaN	NaN	NaN	NaN	18.8768	18.7459	18.8771	19.0537	19.6279	20.231	19.4748	18.7959	18.4894	18.8519
Q9BTW9	Q9BTW9	Tubulin-specific chaperone D	TBCD	+		8	8	8	9.1	9.1	9.1	132.6	0	16.884	99687000	15	3.22951	0.00318841	1.58392	1.15516	3.22951	0.00318841	1.58392	1.15516	19.958	20.0685	19.6768	19.4473	20.1519	19.8459	19.6764	19.7361	19.5791	21.4501	21.1729	21.1814	22.5216	22.7443	22.7549	20.3287	19.9327	20.3089
Q9P2R3	Q9P2R3	Rabankyrin-5	ANKFY1	+		5	5	5	5.7	5.7	5.7	128.4	0	24.067	55036000	12	3.2146	0.00455639	1.41866	1.06367	3.2146	0.00455639	1.41866	1.06367	NaN	19.4956	19.2033	19.2788	19.4092	19.3001	19.8396	19.9948	19.6941	20.5232	21.0053	20.4076	21.1246	21.0072	21.3099	20.1139	20.0601	20.4125
O75477	O75477	Erlin-1	ERLIN1	+		10	10	7	24.4	24.4	15.5	39.171	0	53.229	769690000	75	3.18778	0.00319192	1.60727	1.16405	3.18778	0.00319192	1.60727	1.16405	22.3707	22.87	22.5932	23.0831	23.2578	23.1001	22.1919	22.2858	22.3066	24.5502	24.5426	24.6091	25.3631	25.2693	25.3812	22.9676	23.0954	22.7461
P53618	P53618	Coatomer subunit beta	COPB1	+		25	25	25	37.3	37.3	37.3	107.14	0	323.31	1326700000	206	3.17712	0.00990991	1.08649	0.863595	3.17712	0.00990991	1.08649	0.863595	23.9233	24.0127	24.1369	23.7289	23.7283	23.6903	24.1999	24.2959	24.2801	25.2011	25.0456	25.1367	25.9189	25.889	25.9267	24.2487	24.239	24.1688
Q5JPH6	Q5JPH6	Probable glutamate--tRNA ligase, mitochondrial	EARS2	+		2	2	2	4.2	4.2	4.2	58.688	0.0060241	1.8373	20169000	4	3.14319	0.00744503	1.19736	0.930358	3.14319	0.00744503	1.19736	0.930358	NaN	NaN	17.9192	18.645	18.5698	NaN	17.5743	18.86	18.746	18.9136	19.03	18.8224	19.8817	19.2923	19.7788	18.8387	18.9015	19.2247
Q15773	Q15773	Myeloid leukemia factor 2	MLF2	+		1	1	1	4.8	4.8	4.8	28.147	0.0055157	1.877	8470600	1	3.11097	0.00565517	1.31994	1.00066	3.11097	0.00565517	1.31994	1.00066	NaN	NaN	NaN	NaN	NaN	NaN	NaN	NaN	NaN	18.406	18.2597	18.3998	18.8171	19.1705	18.7316	17.8869	NaN	NaN
Q9Y697	Q9Y697	Cysteine desulfurase, mitochondrial	NFS1	+		3	3	3	7	7	7	50.195	0	3.9618	8792400	6	3.11018	0.00708123	1.23026	0.948208	3.11018	0.00708123	1.23026	0.948208	NaN	NaN	NaN	NaN	NaN	NaN	NaN	NaN	NaN	18.5162	18.565	18.4594	18.1489	17.6014	18.4685	18.3606	18.6149	18.3666
Q86Y56	Q86Y56	Dynein assembly factor 5, axonemal	DNAAF5	+		12	12	12	16.8	16.8	16.8	93.52	0	34.915	186740000	56	3.10471	0.0072133	1.2247	0.944587	3.10471	0.0072133	1.2247	0.944587	21.0621	20.3562	20.2295	21.4045	21.6833	21.821	21.2656	21.1614	21.1054	22.4379	22.6293	22.519	22.9868	23.0065	23.1118	21.8409	21.2894	21.2897
Q6P3X3	Q6P3X3	Tetratricopeptide repeat protein 27	TTC27	+		6	6	6	7.9	7.9	7.9	96.631	0	20.266	95232000	24	3.07733	0.00294624	1.65289	1.17797	3.07733	0.00294624	1.65289	1.17797	19.205	19.112	18.2744	20.1311	19.8398	19.9425	19.9496	20.1336	20.1309	21.3896	21.5268	21.4374	22.2291	22.5557	22.3484	20.0675	19.968	20.0722
Q9NWW5	Q9NWW5	Ceroid-lipofuscinosis neuronal protein 6	CLN6	+		2	2	2	7.7	7.7	7.7	35.919	0	3.9533	15226000	5	3.06595	0.00494444	1.39213	1.03844	3.06595	0.00494444	1.39213	1.03844	NaN	17.7374	NaN	NaN	17.4522	18.1092	NaN	NaN	17.8595	18.5917	18.461	18.6927	19.8378	19.9062	19.8515	18.1488	18.3021	17.8621
Q5JVF3	Q5JVF3	PCI domain-containing protein 2	PCID2	+		3	3	3	10.8	10.8	10.8	46.029	0	8.7301	35184000	10	3.04907	0.00178417	1.90887	1.2993	3.04907	0.00178417	1.90887	1.2993	18.5014	NaN	NaN	NaN	NaN	18.7467	18.7879	18.4735	18.5239	19.2593	19.7067	19.6093	21.1096	21.259	20.8767	18.5684	18.5872	18.9363
P42345	P42345	Serine/threonine-protein kinase mTOR	MTOR	+		7	7	7	3.6	3.6	3.6	288.89	0	10.198	39496000	16	3.03233	0.00515615	1.36931	1.02335	3.03233	0.00515615	1.36931	1.02335	18.5958	NaN	NaN	18.7787	19.0154	19.0583	19.6253	19.8555	19.2218	19.7667	20.3486	19.9164	20.9513	20.8206	20.7206	19.4791	19.7763	19.6491
Q9UJX3	Q9UJX3	Anaphase-promoting complex subunit 7	ANAPC7	+		5	5	5	12.9	12.9	12.9	66.855	0	17.097	53498000	12	3.02292	0.00301053	1.65289	1.173	3.02292	0.00301053	1.65289	1.173	18.6743	18.1874	19.0662	18.6119	18.9161	18.3767	18.4625	19.3581	NaN	19.8328	20.0371	20.204	21.3371	21.6636	21.9844	19.1336	19.2805	18.9172
Q7L775	Q7L775	EPM2A-interacting protein 1	EPM2AIP1	+		2	2	2	6.6	6.6	6.6	70.369	0	6.826	11359000	4	3.00869	0.00439526	1.48001	1.08208	3.00869	0.00439526	1.48001	1.08208	NaN	NaN	NaN	NaN	NaN	NaN	NaN	NaN	NaN	18.1673	18.3833	18.2269	19.8805	19.1394	19.4085	NaN	18.5946	NaN
Q32P28	Q32P28	Prolyl 3-hydroxylase 1	LEPRE1	+		4	4	4	6.7	6.7	6.7	83.393	0	11.844	43155000	10	3.0072	0.00478853	1.41674	1.04776	3.0072	0.00478853	1.41674	1.04776	18.9698	19.018	18.6948	19.2189	18.8936	18.728	18.8109	19.2295	NaN	20.4374	20.4705	20.0425	21.2271	21.1496	21.2642	18.8102	19.5384	18.992
P52701	P52701	DNA mismatch repair protein Msh6	MSH6	+		11	11	11	11	11	11	152.78	0	19.746	79080000	24	2.96851	0.00337037	1.60473	1.14367	2.96851	0.00337037	1.60473	1.14367	NaN	18.8964	19.6373	18.4108	19.4951	19.9032	20.9493	20.4809	19.3612	21.0415	20.4195	20.7209	22.07	21.6021	22.1573	20.8394	19.7898	20.958
Q9H2M9	Q9H2M9	Rab3 GTPase-activating protein non-catalytic subunit	RAB3GAP2	+		11	11	11	10	10	10	155.98	0	30.266	132270000	26	2.95827	0.00263687	1.71312	1.19666	2.95827	0.00263687	1.71312	1.19666	19.1127	20.6005	20.5759	19.0486	20.3957	19.8251	20.4846	20.5247	19.8313	22.2738	22.1885	21.9883	22.8179	22.5158	23.0866	20.4022	20.4928	20.0514
Q9NRH3;P23258	Q9NRH3	Tubulin gamma-2 chain;Tubulin gamma-1 chain	TUBG2;TUBG1	+		3	3	3	11.8	11.8	11.8	51.091	0	9.8669	31105000	16	2.95814	0.0021519	1.81794	1.24686	2.95814	0.0021519	1.81794	1.24686	19.3956	NaN	NaN	19.163	19.3472	19.2603	NaN	NaN	19.3322	19.7041	19.6159	20.2469	19.9868	20.0703	20.1044	20.2163	19.8372	20.1279
Q9H3U1	Q9H3U1	Protein unc-45 homolog A	UNC45A	+		9	9	9	10.7	10.7	10.7	103.08	0	15.427	73980000	23	2.93601	0.005	1.40409	1.03553	2.93601	0.005	1.40409	1.03553	19.1037	19.1805	18.7747	20.1544	19.7573	20.0891	19.7208	19.6571	19.1312	21.0291	21.6325	21.6982	21.3506	21.7087	21.7531	19.8202	19.5992	19.6141
P43246	P43246	DNA mismatch repair protein Msh2	MSH2	+		10	10	10	14.2	14.2	14.2	104.74	0	26.633	158160000	31	2.90433	0.00265169	1.72564	1.19728	2.90433	0.00265169	1.72564	1.19728	19.531	20.2216	19.0094	20.3172	20.4136	20.3299	20.7493	21.3442	20.9951	22.4498	22.1388	22.0797	23.2029	23.0776	23.2525	21.2746	20.9644	20.0018
P33947	P33947	ER lumen protein-retaining receptor 2	KDELR2	+		2	1	0	14.2	9	0	24.422	0	9.3995	23574000	2	2.8656	0.00120635	2.07496	1.35049	2.8656	0.00120635	2.07496	1.35049	NaN	NaN	NaN	17.8197	NaN	NaN	NaN	NaN	NaN	21.0196	19.8022	20.3973	20.0083	19.5951	19.367	19.412	19.648	NaN
Q5T4S7	Q5T4S7	E3 ubiquitin-protein ligase UBR4	UBR4	+		49	49	49	13.2	13.2	13.2	573.83	0	290.74	739660000	153	2.85065	0.00727072	1.24823	0.942718	2.85065	0.00727072	1.24823	0.942718	22.9334	22.8164	22.6787	23.1577	22.8351	23.2539	23.0604	23.011	22.7531	24.272	24.4046	24.3691	25.1947	25.238	25.1424	23.2534	22.6915	23.1679
O94905	O94905	Erlin-2	ERLIN2	+		7	4	4	20.6	15	15	37.839	0	13.445	195660000	26	2.79258	0.001152	2.10507	1.35315	2.79258	0.001152	2.10507	1.35315	19.8755	19.9663	19.9421	19.9984	20.0581	21.3012	19.6142	19.5855	19.8518	22.9152	22.6905	22.792	23.5655	23.3757	23.6329	19.9219	20.093	20.152
O60568	O60568	Procollagen-lysine,2-oxoglutarate 5-dioxygenase 3	PLOD3	+		2	2	2	3.3	3.3	3.3	84.784	0.00068166	3.3802	23868000	6	2.77281	0.0036	1.59536	1.12069	2.77281	0.0036	1.59536	1.12069	19.4691	18.9678	19.0471	19.4414	NaN	NaN	NaN	NaN	NaN	19.5606	19.6631	19.5834	19.5657	19.5897	19.2779	20.4876	20.5685	20.2666
Q15386	Q15386	Ubiquitin-protein ligase E3C	UBE3C	+		6	6	6	6.6	6.6	6.6	123.92	0	14.18	69102000	14	2.75365	0.0041626	1.54631	1.09449	2.75365	0.0041626	1.54631	1.09449	19.6688	NaN	NaN	19.469	19.7993	19.3788	19.847	20.0629	20.1597	20.9205	21.124	20.3211	21.6041	22.0019	21.8144	20.5605	19.4721	20.1135
Q9ULK4	Q9ULK4	Mediator of RNA polymerase II transcription subunit 23	MED23	+		3	3	3	2.5	2.5	2.5	156.47	0.00071788	3.8277	16107000	4	2.72419	0.0055142	1.37541	1.00368	2.72419	0.0055142	1.37541	1.00368	NaN	NaN	NaN	NaN	NaN	NaN	NaN	NaN	NaN	19.098	19.7802	18.3381	19.633	19.9282	19.55	18.728	18.1541	NaN
Q9UIQ6	Q9UIQ6	Leucyl-cystinyl aminopeptidase;Leucyl-cystinyl aminopeptidase, pregnancy serum form	LNPEP	+		7	7	7	8.8	8.8	8.8	117.35	0	35.373	66096000	19	2.72295	0.00731892	1.25336	0.937002	2.72295	0.00731892	1.25336	0.937002	19.3037	NaN	20.0243	19.8338	19.4643	19.6617	20.3379	20.082	21.2372	21.3102	20.9584	21.1246	21.0475	21.1779	20.9503	20.5802	20.6092	21.0497
Q93008;O00507	Q93008	Probable ubiquitin carboxyl-terminal hydrolase FAF-X;Probable ubiquitin carboxyl-terminal hydrolase FAF-Y	USP9X;USP9Y	+		16	16	16	7	7	7	292.28	0	26.463	85736000	25	2.7108	0.0045303	1.49816	1.0663	2.7108	0.0045303	1.49816	1.0663	19.4352	18.4907	19.8055	19.6207	19.6621	19.5716	20.6416	19.7562	18.4172	20.7587	20.6279	20.9685	22.403	22.4247	21.746	20.3723	19.6456	19.9375
P24390	P24390	ER lumen protein-retaining receptor 1	KDELR1	+		3	3	2	19.8	19.8	14.6	24.542	0	45.535	206820000	22	2.64358	0.00623009	1.33469	0.975569	2.64358	0.00623009	1.33469	0.975569	19.6441	20.2763	20.9171	22.1207	22.0462	21.6774	21.3506	21.9176	21.6	23.111	22.1872	23.2322	23.1089	22.5295	23.4819	22.6844	21.8886	21.3382
P03891	P03891	NADH-ubiquinone oxidoreductase chain 2	MT-ND2	+		1	1	1	2.6	2.6	2.6	38.96	0.0084701	1.6336	10045000	5	2.64293	0.00730769	1.26983	0.940412	2.64293	0.00730769	1.26983	0.940412	NaN	NaN	NaN	NaN	18.2276	NaN	NaN	NaN	NaN	18.2591	19.0571	17.8048	19.2444	19.4048	18.9867	NaN	NaN	17.2971
O00767	O00767	Acyl-CoA desaturase	SCD	+		3	3	3	13.9	13.9	13.9	41.522	0	31.491	61800000	16	2.63772	0.00531613	1.40322	1.01119	2.63772	0.00531613	1.40322	1.01119	19.7586	NaN	18.941	19.4997	19.4255	19.256	20.9076	21.0496	20.6388	20.5663	20.4283	20.6853	21.0089	21.4315	21.5098	21.0754	21.6357	21.4173
Q7L8L6	Q7L8L6	FAST kinase domain-containing protein 5	FASTKD5	+		4	4	4	5.6	5.6	5.6	86.573	0	5.8767	71408000	9	2.63467	0.00354545	1.65518	1.13545	2.63467	0.00354545	1.65518	1.13545	19.7057	NaN	NaN	19.9962	20.3099	NaN	20.2733	20.1057	20.9383	20.9799	20.8657	20.6083	21.9417	21.7128	21.9361	20.7919	20.4021	20.6606
Q8NEM2	Q8NEM2	SHC SH2 domain-binding protein 1	SHCBP1	+		6	6	6	9.4	9.4	9.4	75.69	0	7.6627	39660000	11	2.61367	0.00438247	1.55581	1.08571	2.61367	0.00438247	1.55581	1.08571	18.7444	NaN	19.2055	18.0976	18.5228	18.3067	18.2965	18.7894	18.261	20.1061	20.3917	20.2461	20.8511	21.3578	20.6138	18.9352	18.3194	18.2576
A2RRP1	A2RRP1	Neuroblastoma-amplified sequence	NBAS	+		4	4	4	2.6	2.6	2.6	268.57	0	7.7676	17232000	4	2.60495	0.00475177	1.47836	1.0466	2.60495	0.00475177	1.47836	1.0466	NaN	NaN	NaN	18.5667	NaN	NaN	NaN	18.5972	NaN	19.1881	19.2813	19.675	19.253	19.6675	18.9408	19.4238	NaN	19.0459
O14981	O14981	TATA-binding protein-associated factor 172	BTAF1	+		9	9	9	5.7	5.7	5.7	206.89	0	12.897	59778000	15	2.59979	0.00337441	1.6907	1.14817	2.59979	0.00337441	1.6907	1.14817	18.6596	NaN	18.1578	19.3063	18.1744	18.2284	20.2676	19.2293	19.5055	20.1734	20.1608	20.1717	21.9909	21.8057	21.9634	19.8971	19.1253	19.123
O60427	O60427	Fatty acid desaturase 1	FADS1	+		3	3	3	7.4	7.4	7.4	51.964	0	7.7973	13281000	7	2.56535	0.00714444	1.29083	0.945949	2.56535	0.00714444	1.29083	0.945949	NaN	NaN	NaN	17.8657	17.4363	NaN	18.3989	18.506	18.3125	18.3087	NaN	18.1996	19.7033	19.5001	19.3411	NaN	20.8487	18.7435
Q96CW5	Q96CW5	Gamma-tubulin complex component 3	TUBGCP3	+		10	10	10	15.2	15.2	15.2	103.57	0	24.622	71135000	22	2.54617	0.002	1.98117	1.26763	2.54617	0.002	1.98117	1.26763	18.9536	NaN	NaN	18.6095	18.9276	18.4789	18.679	18.9096	18.7742	20.7613	20.0956	20.751	22.0621	21.9424	22.7262	18.6304	18.7388	18.5263
O15091	O15091	Mitochondrial ribonuclease P protein 3	KIAA0391	+		4	4	4	6.7	6.7	6.7	67.315	0	8.4769	66247000	28	2.45514	0.00386266	1.65005	1.11308	2.45514	0.00386266	1.65005	1.11308	19.1999	19.1174	NaN	20.1154	19.9717	19.9263	20.7125	20.5089	20.2314	20.8869	20.832	21.116	21.4195	21.1305	21.4436	21.3885	21.0689	21.3408
Q96RQ1	Q96RQ1	Endoplasmic reticulum-Golgi intermediate compartment protein 2	ERGIC2	+		3	3	3	12.7	12.7	12.7	42.548	0	14.168	48212000	10	2.45265	0.00266667	1.83079	1.19216	2.45265	0.00266667	1.83079	1.19216	NaN	NaN	NaN	19.1705	18.875	NaN	19.7347	NaN	19.5009	20.6732	20.2173	20.8304	21.4967	21.2449	21.3028	NaN	19.6275	19.9389
P50851;Q8NFP9	P50851	Lipopolysaccharide-responsive and beige-like anchor protein	LRBA	+		7	7	7	3	3	3	319.1	0	10.378	31216000	13	2.40025	0.00267403	1.85218	1.19405	2.40025	0.00267403	1.85218	1.19405	NaN	NaN	NaN	NaN	NaN	NaN	18.6228	NaN	18.1969	19.6915	19.9396	19.9267	20.7338	21.2811	20.3427	18.7174	18.7552	NaN
P57678	P57678	Gem-associated protein 4	GEMIN4	+		10	10	10	11.7	11.7	11.7	120.04	0	28.241	81530000	32	2.37716	0.00190345	2.08535	1.2831	2.37716	0.00190345	2.08535	1.2831	NaN	18.8297	NaN	19.2561	19.3547	19.7321	19.9426	19.5951	18.9788	21.1888	20.9769	20.8798	22.1394	22.4339	22.1982	19.6356	18.7743	19.4072
O76071	O76071	Probable cytosolic iron-sulfur protein assembly protein CIAO1	CIAO1	+		4	4	4	17.7	17.7	17.7	37.84	0	8.9821	38428000	9	2.37282	0.00333333	1.75439	1.14909	2.37282	0.00333333	1.75439	1.14909	NaN	NaN	19.556	19.317	NaN	19.3646	NaN	19.2601	NaN	19.9058	20.0797	20.3813	20.7227	21.0037	20.67	19.4986	19.9269	NaN
Q96J02;O00308;Q9H0M0	Q96J02	E3 ubiquitin-protein ligase Itchy homolog	ITCH	+		6	6	6	7.6	7.6	7.6	102.8	0	16.562	58381000	19	2.34813	0.00186486	2.08949	1.27993	2.34813	0.00186486	2.08949	1.27993	NaN	NaN	18.2487	18.8317	17.954	17.6093	NaN	18.3492	18.3811	19.9671	20.9017	21.2014	21.7055	22.2278	21.7737	NaN	18.8062	18.2295
Q8TC07	Q8TC07	TBC1 domain family member 15	TBC1D15	+		4	4	4	6.2	6.2	6.2	79.49	0	8.3503	31238000	8	2.32213	0.0077659	1.27918	0.919889	2.32213	0.0077659	1.27918	0.919889	NaN	NaN	18.3202	NaN	19.1793	19.2949	19.4101	19.6855	19.6503	19.8745	19.9883	19.7107	19.7958	20.1351	20.0167	19.8526	19.6988	19.4165
A1L0T0	A1L0T0	Acetolactate synthase-like protein	ILVBL	+		6	6	6	15.2	15.2	15.2	67.867	0	13.446	56907000	7	2.31984	0.00787909	1.27191	0.915929	2.31984	0.00787909	1.27191	0.915929	19.5589	NaN	NaN	19.9509	19.7234	19.5697	20.6463	20.526	20.1722	20.4612	20.3373	20.7642	20.5383	21.3756	21.2119	21.1123	20.416	20.7534
Q16795	Q16795	NADH dehydrogenase [ubiquinone] 1 alpha subcomplex subunit 9, mitochondrial	NDUFA9	+		8	8	8	28.6	28.6	28.6	42.509	0	16.699	120850000	16	2.29938	0.00309278	1.82316	1.16799	2.29938	0.00309278	1.82316	1.16799	19.815	20.0907	18.7953	21.1197	21.0744	21.0072	19.9084	19.6753	NaN	21.4389	21.2356	21.0989	22.3382	22.5508	22.7294	20.692	20.7991	21.3384
P53007	P53007	Tricarboxylate transport protein, mitochondrial	SLC25A1	+		5	5	5	17.4	17.4	17.4	34.012	0	10.766	257890000	20	2.2408	0.00575851	1.45042	0.996683	2.2408	0.00575851	1.45042	0.996683	21.4149	21.3388	21.442	20.8109	21.2774	21.3391	20.8788	20.9758	20.8768	23.1549	22.2898	23.1665	23.8552	24.1535	23.8874	20.9194	21.061	20.9206
Q8TEQ6	Q8TEQ6	Gem-associated protein 5	GEMIN5	+		7	7	7	6.4	6.4	6.4	168.59	0	15.44	55986000	21	2.23001	0.00580488	1.44485	0.992897	2.23001	0.00580488	1.44485	0.992897	NaN	NaN	20.1652	20.035	18.4133	19.7405	18.6767	19.9323	19.7325	20.5595	20.6557	20.2278	21.4188	21.2908	21.5438	19.9316	19.5782	19.35
Q9UID3	Q9UID3	Vacuolar protein sorting-associated protein 51 homolog	VPS51	+		7	7	7	11	11	11	86.041	0	31.216	77235000	19	2.17622	0.00216561	2.07931	1.24698	2.17622	0.00216561	2.07931	1.24698	18.295	NaN	NaN	18.1454	18.16	17.9955	18.6198	19.1256	18.4981	21.0124	21.0456	20.8369	22.8971	21.1756	22.2747	NaN	18.9879	18.9055
Q53EU6	Q53EU6	Glycerol-3-phosphate acyltransferase 3	AGPAT9	+		4	4	4	9.4	9.4	9.4	48.705	0	9.0786	35752000	10	2.17352	0.00504762	1.5451	1.0325	2.17352	0.00504762	1.5451	1.0325	NaN	NaN	19.0551	NaN	18.8598	18.7697	NaN	19.3134	19.3701	19.9893	20.1084	20.1061	20.8348	20.6387	20.7794	19.4202	18.5222	NaN
Q9NPL8	Q9NPL8	Complex I assembly factor TIMMDC1, mitochondrial	TIMMDC1	+		8	8	8	37.2	37.2	37.2	32.177	0	31.901	94613000	29	2.16192	0.00187413	2.20325	1.28781	2.16192	0.00187413	2.20325	1.28781	NaN	18.9003	19.3629	19.2552	19.5973	19.4332	NaN	18.2648	NaN	21.5722	21.4399	21.6425	22.7899	22.3627	22.6669	19.2714	17.7564	18.1231
O95466	O95466	Formin-like protein 1	FMNL1	+		6	6	4	6	6	4.3	121.85	0	17.204	70191000	15	2.14914	0.00802934	1.28635	0.90785	2.14914	0.00802934	1.28635	0.90785	19.6743	19.1168	19.3704	19.4679	19.7139	19.1	19.3519	19.1133	19.3091	20.4719	20.4459	20.9517	22.112	21.7184	22.3151	19.0363	19.3979	19.3456
Q9HC21	Q9HC21	Mitochondrial thiamine pyrophosphate carrier	SLC25A19	+		3	3	3	9.1	9.1	9.1	35.511	0	4.114	28122000	8	2.11675	0.00416327	1.70927	1.09536	2.11675	0.00416327	1.70927	1.09536	NaN	17.7074	17.2419	17.4609	17.613	17.8336	NaN	NaN	17.4446	20.5044	18.9767	19.0334	20.935	20.898	20.8558	17.3012	NaN	17.1615
Q9Y2T2;P53677	Q9Y2T2	AP-3 complex subunit mu-1	AP3M1	+		4	4	4	18.4	18.4	18.4	46.939	0	37.476	75321000	16	2.09809	0.00787065	1.30929	0.914163	2.09809	0.00787065	1.30929	0.914163	NaN	20.2596	19.862	20.239	20.459	20.1897	20.1813	20.4878	20.068	21.2348	21.0848	20.8804	21.918	21.8006	21.8552	20.441	20.6237	20.4952
P23469	P23469	Receptor-type tyrosine-protein phosphatase epsilon	PTPRE	+		4	4	4	8.1	8.1	8.1	80.641	0	9.0668	48334000	10	2.0844	0.0073617	1.35179	0.93324	2.0844	0.0073617	1.35179	0.93324	18.9135	NaN	NaN	19.8561	19.8283	19.6597	20.1007	20.0309	19.9013	20.0435	20.7388	20.7524	21.0724	20.5483	20.5997	20.618	19.8124	20.6154
P50748	P50748	Kinetochore-associated protein 1	KNTC1	+		14	14	14	7.9	7.9	7.9	250.75	0	30.871	110490000	30	2.06621	0.00206452	2.17509	1.25984	2.06621	0.00206452	2.17509	1.25984	NaN	NaN	NaN	18.8453	18.1911	19.8471	20.1442	17.7556	19.6915	21.5708	21.8734	21.7861	22.794	22.9097	22.503	NaN	19.3358	NaN
Q5T160	Q5T160	Probable arginine--tRNA ligase, mitochondrial	RARS2	+		3	3	3	6.4	6.4	6.4	65.505	0	6.7878	15490000	5	2.06249	0.00753247	1.34498	0.927677	2.06249	0.00753247	1.34498	0.927677	NaN	NaN	NaN	NaN	NaN	NaN	17.5689	NaN	17.5728	18.8112	18.4204	18.5414	20.2977	19.9166	19.6134	18.3822	NaN	NaN
P82650	P82650	28S ribosomal protein S22, mitochondrial	MRPS22	+		3	3	3	14.7	14.7	14.7	41.28	0	6.3721	27337000	3	1.96969	0.00790148	1.33188	0.911426	1.96969	0.00790148	1.33188	0.911426	NaN	NaN	NaN	19.1569	NaN	19.151	20.2079	NaN	20.2998	19.905	19.6433	19.5576	19.5712	19.4038	19.2203	19.9192	20.9949	20.0407
Q9Y5L0	Q9Y5L0	Transportin-3	TNPO3	+		11	11	11	16.1	16.1	16.1	104.2	0	78.834	157020000	32	1.96475	0.00333014	1.9154	1.15061	1.96475	0.00333014	1.9154	1.15061	19.02	19.0457	19.2169	20.3416	19.5023	19.9911	19.7223	20.2354	20.2414	22.0285	22.3464	22.3698	23.3672	23.252	23.3477	20.6443	18.1439	19.0554
Q7Z5K2	Q7Z5K2	Wings apart-like protein homolog	WAPAL	+		5	5	5	6	6	6	132.94	0	11.508	25134000	9	1.95921	0.00635294	1.46832	0.971993	1.95921	0.00635294	1.46832	0.971993	NaN	NaN	18.7452	18.947	18.689	NaN	NaN	NaN	19.2147	19.1397	19.3441	19.8141	20.491	20.1942	20.3496	19.3564	18.9796	NaN
O95394	O95394	Phosphoacetylglucosamine mutase	PGM3	+		4	4	4	8.5	8.5	8.5	59.851	0	14.874	31110000	8	1.61274	0.00734908	1.49054	0.931713	1.61274	0.00734908	1.49054	0.931713	NaN	NaN	19.4894	NaN	18.5533	NaN	18.9917	19.2029	NaN	19.7214	20.3548	19.7759	19.8854	20.9204	20.9557	NaN	18.8738	NaN
Q9H936;Q9H1K4	Q9H936;Q9H1K4	Mitochondrial glutamate carrier 1;Mitochondrial glutamate carrier 2	SLC25A22;SLC25A18	+		6	6	6	26.6	26.6	26.6	34.47	0	59.558	59974000	13	1.49382	0.00582263	1.72076	0.992978	1.49382	0.00582263	1.72076	0.992978	18.6583	19.1233	18.824	18.8676	18.7314	19.0754	NaN	NaN	18.1769	20.8976	20.9048	21.0776	22.0739	21.7159	21.1083	18.1984	NaN	NaN
Q8NE86	Q8NE86	Calcium uniporter protein, mitochondrial	MCU	+		4	4	4	14.5	14.5	14.5	39.866	0	58.05	80134000	12	1.4681	0.0063695	1.67135	0.971094	1.4681	0.0063695	1.67135	0.971094	18.4338	18.5768	19.293	19.5292	19.0222	19.3902	NaN	18.5973	NaN	20.958	20.6407	20.6238	22.5413	22.0897	22.7104	NaN	18.8529	NaN
Q8IWB9	Q8IWB9	Testis-expressed sequence 2 protein	TEX2	+		1	1	1	2	2	2	125.3	0.0074508	1.656	2507400000	2	1.21163	0.00262147	2.96911	1.19913	1.21163	0.00262147	2.96911	1.19913	22.3076	22.0447	21.6725	21.3611	20.9065	21.0342	21.4726	21.1164	NaN	29.7348	25.2359	25.1185	NaN	25.3025	NaN	25.7115	25.9832	22.3982

## Sheet: PC 3
				FDR 1%	FDR 0.1%																FDR 0.1%
Protein IDs	Majority protein IDs	Protein names	Gene names	Student's T-test Significant PC3_IP_PC3_Beads	Student's T-test Significant PC3_IP_PC3_Beads	Peptides	Razor + unique peptides	Unique peptides	Sequence coverage [%]	Unique + razor sequence coverage [%]	Unique sequence coverage [%]	Mol. weight [kDa]	Q-value	Score	Intensity	MS/MS count	-Log Student's T-test p-value PC3_IP_PC3_Beads	Student's T-test q-value PC3_IP_PC3_Beads	Student's T-test Difference PC3_IP_PC3_Beads	Student's T-test Test statistic PC3_IP_PC3_Beads	-Log Student's T-test p-value PC3_IP_PC3_Beads_	Student's T-test q-value PC3_IP_PC3_Beads_	Student's T-test Difference PC3_IP_PC3_Beads_	Student's T-test Test statistic PC3_IP_PC3_Beads_	LFQ intensity PC3_Beads_1a	LFQ intensity PC3_Beads_1b	LFQ intensity PC3_Beads_1c	LFQ intensity PC3_Beads_2a	LFQ intensity PC3_Beads_2b	LFQ intensity PC3_Beads_2c	LFQ intensity PC3_Beads_3a	LFQ intensity PC3_Beads_3b	LFQ intensity PC3_Beads_3c	LFQ intensity PC3_IP_1a	LFQ intensity PC3_IP_1b	LFQ intensity PC3_IP_1c	LFQ intensity PC3_IP_2a	LFQ intensity PC3_IP_2b	LFQ intensity PC3_IP_2c	LFQ intensity PC3_IP_3a	LFQ intensity PC3_IP_3b	LFQ intensity PC3_IP_3c
P19474	P19474	E3 ubiquitin-protein ligase TRIM21	TRIM21	+	+	25	25	25	52.8	52.8	52.8	54.169	0	323.31	13659000000	351	15.6231	0	11.1268	8.38342	15.6231	0	11.1268	8.38342	17.7396	17.5489	17.8249	15.4255	NaN	NaN	NaN	NaN	NaN	28.5096	28.4143	28.3741	28.4201	28.2788	28.3562	28.5232	28.3514	28.3529
P04792	P04792	Heat shock protein beta-1	HSPB1	+	+	27	27	27	94.1	94.1	94.1	22.782	0	323.31	143380000000	1351	15.2221	0	6.27889	5.25084	15.2221	0	6.27889	5.25084	25.9618	25.9306	25.7833	24.9081	24.9447	24.921	25.7322	25.6954	25.8506	31.6379	31.6394	31.6774	31.479	31.5074	31.449	32.2917	32.2625	32.2933
Q0VGL1	Q0VGL1	Ragulator complex protein LAMTOR4;Ragulator complex protein LAMTOR4, N-terminally processed	LAMTOR4	+	+	1	1	1	10.1	10.1	10.1	10.741	0.0038388	3.1591	419110000	9	13.0371	0	7.1377	5.46202	13.0371	0	7.1377	5.46202	16.6755	16.6987	15.9544	15.0418	14.8324	NaN	17.0271	16.7168	16.8557	23.3174	23.219	23.3124	22.9248	23.1173	23.1497	24.1732	23.85	23.7825
Q9C0K0	Q9C0K0	B-cell lymphoma/leukemia 11B	BCL11B	+	+	1	1	1	1.8	1.8	1.8	95.518	0.0043021	3.1266	2182500000	42	12.7981	0	7.93752	5.86465	12.7981	0	7.93752	5.86465	18.7354	18.5653	18.569	NaN	NaN	NaN	16.5241	16.6358	16.9924	24.8466	24.9416	25.0548	25.74	25.6164	25.4228	25.6773	25.5334	25.6171
O00762	O00762	Ubiquitin-conjugating enzyme E2 C	UBE2C	+	+	1	1	1	9.5	9.5	9.5	19.652	0.0052108	3.0216	132390000	4	11.5595	0	4.70435	3.75754	11.5595	0	4.70435	3.75754	NaN	NaN	NaN	NaN	NaN	NaN	NaN	NaN	NaN	21.3421	21.486	21.6353	21.8743	21.72	21.9809	21.8185	21.946	21.2748
P11182	P11182	Lipoamide acyltransferase component of branched-chain alpha-keto acid dehydrogenase complex, mitochondrial	DBT	+	+	3	3	3	7.7	7.7	7.7	53.486	0	10.592	94584000	18	11.0145	0	3.67117	3.02537	11.0145	0	3.67117	3.02537	NaN	NaN	NaN	17.8132	17.6254	18.0178	NaN	NaN	NaN	21.2473	21.1324	20.6769	21.0795	21.0739	20.8451	21.593	21.7302	21.5539
Q8WZ42	Q8WZ42	Titin	TTN	+	+	3	3	3	0.1	0.1	0.1	3816	0	6.8671	306860000	4	10.3747	0	5.50565	4.06972	10.3747	0	5.50565	4.06972	NaN	NaN	NaN	NaN	NaN	NaN	19.0493	NaN	NaN	22.7315	23.2522	22.7329	22.8032	22.6697	23.1772	22.9231	22.8848	22.8559
Q9NVE7	Q9NVE7	Pantothenate kinase 4	PANK4	+	+	20	20	20	34.9	34.9	34.9	85.99	0	143.96	430480000	68	10.3567	0	2.60306	2.23003	10.3567	0	2.60306	2.23003	20.418	20.3369	20.4781	21.2034	21.1237	20.7953	20.4578	20.6856	20.6095	22.9572	22.9831	22.9352	23.0144	22.9896	23.3596	23.6759	23.6416	23.9794
P11498	P11498	Pyruvate carboxylase, mitochondrial	PC	+	+	6	6	6	8.1	8.1	8.1	129.63	0	23.08	131130000	25	10.2611	0.000384615	1.75133	1.57183	10.2611	0.000384615	1.75133	1.57183	19.5339	19.4155	19.6277	19.9027	19.8783	19.7687	19.6324	19.3062	19.2352	21.6323	21.3679	21.1172	21.4319	21.6601	21.5399	21.2451	21.0433	21.0249
O75486	O75486	Transcription initiation protein SPT3 homolog	SUPT3H	+	+	1	1	1	3.8	3.8	3.8	35.792	0.0056444	2.9371	99015000	9	10.0181	0	4.11857	3.22072	10.0181	0	4.11857	3.22072	NaN	NaN	NaN	NaN	NaN	NaN	NaN	NaN	NaN	21.4147	21.1661	21.1224	20.8968	21.0199	20.7824	22.0419	21.6644	21.8745
P30837	P30837	Aldehyde dehydrogenase X, mitochondrial	ALDH1B1	+	+	21	21	19	42.2	42.2	39.1	57.206	0	323.31	1486800000	123	9.68224	0	5.95727	4.18147	9.68224	0	5.95727	4.18147	17.8544	18.0642	18.2954	20.1239	20.2245	19.1376	18.8792	19.4237	20.6364	24.69	24.6553	24.6815	24.6139	24.6384	24.4283	26.1796	26.1437	26.2241
Q9Y6D5	Q9Y6D5	Brefeldin A-inhibited guanine nucleotide-exchange protein 2	ARFGEF2	+	+	22	22	16	16	16	11.7	202.04	0	91.787	353390000	78	9.395	0	3.59962	2.83809	9.395	0	3.59962	2.83809	19.8197	19.5635	19.402	19.51	19.3134	19.6726	19.2466	19.562	19.1216	22.7655	22.8593	22.6261	22.0166	22.3935	22.8926	23.728	24.3137	24.0128
P07942	P07942	Laminin subunit beta-1	LAMB1	+	+	1	1	1	0.6	0.6	0.6	198.04	0.002009	3.8395	108760000000	78	9.06075	0	10.8265	5.85089	9.06075	0	10.8265	5.85089	23.3789	22.9984	23.0189	21.2594	21.2901	21.1954	NaN	NaN	NaN	31.3403	31.2994	31.5653	31.291	30.8642	31.0176	31.9101	31.5517	32.0373
P10620	P10620	Microsomal glutathione S-transferase 1	MGST1	+	+	3	3	3	19.4	19.4	19.4	17.598	0	42.08	373670000	19	9.05967	0.000172043	1.89812	1.6518	9.05967	0.000172043	1.89812	1.6518	20.9559	20.9232	20.9089	21.3835	21.5889	21.6769	20.6704	21.0593	20.9973	22.8861	22.7634	22.4659	23.2942	23.0994	22.941	23.3538	23.2339	23.2097
P17858	P17858	ATP-dependent 6-phosphofructokinase, liver type	PFKL	+	+	17	16	16	31.5	29.1	29.1	85.018	0	176.27	867760000	89	8.97918	0.000849315	1.55829	1.3864	8.97918	0.000849315	1.55829	1.3864	22.547	22.4465	22.5289	22.7897	22.7917	22.8052	22.3783	22.3894	22.5299	23.9731	23.9382	24.106	23.973	23.7807	23.824	24.7208	24.443	24.4726
Q9Y678	Q9Y678	Coatomer subunit gamma-1	COPG1	+	+	20	20	17	27.9	27.9	24.1	97.717	0	323.31	1927200000	184	8.78173	0.000173913	1.91771	1.65689	8.78173	0.000173913	1.91771	1.65689	23.4359	23.3822	23.079	23.5942	23.5961	23.5686	23.4702	23.6798	23.5873	25.2536	25.2912	25.3013	24.9622	25.0092	24.9566	25.9107	25.9779	25.99
O95817	O95817	BAG family molecular chaperone regulator 3	BAG3	+	+	27	27	27	58.1	58.1	58.1	61.594	0	323.31	2682400000	270	8.53038	0	6.12386	4.02042	8.53038	0	6.12386	4.02042	19.7976	18.3779	20.6329	21.5044	21.7301	21.1494	18.6548	20.3804	17.3544	26.3211	26.1117	26.3513	25.5195	25.5829	25.686	26.3866	26.285	26.4524
O43592	O43592	Exportin-T	XPOT	+	+	20	20	20	24.1	24.1	24.1	109.96	0	261.84	1117300000	155	8.47555	4.93827e-05	2.07103	1.75735	8.47555	4.93827e-05	2.07103	1.75735	22.3836	22.5522	22.3586	22.557	22.6663	22.5294	22.7578	22.6639	22.6384	24.4702	24.3654	24.5019	24.2348	24.1524	24.1022	25.3026	25.3693	25.2475
P22695	P22695	Cytochrome b-c1 complex subunit 2, mitochondrial	UQCRC2	+	+	17	17	17	45.9	45.9	45.9	48.442	0	148.38	837410000	109	8.30481	0	2.31966	1.92427	8.30481	0	2.31966	1.92427	21.7932	21.6748	21.9456	21.8795	22.0621	21.7929	22.1733	21.8264	22.2335	23.8899	23.9466	24.0067	23.7655	23.7537	23.823	25.1128	24.9811	24.9792
P43246	P43246	DNA mismatch repair protein Msh2	MSH2	+	+	19	19	19	21.7	21.7	21.7	104.74	0	67.149	741170000	86	8.19126	0	2.64336	2.13438	8.19126	0	2.64336	2.13438	21.5419	20.1235	21.4008	21.6118	21.6189	21.5687	21.8936	21.8592	21.8868	23.926	24.0239	24.1611	23.7147	23.6497	23.6633	24.7953	24.7005	24.6611
P46821;P78559	P46821	Microtubule-associated protein 1B;MAP1B heavy chain;MAP1 light chain LC1	MAP1B	+	+	39	39	39	24.8	24.8	24.8	270.63	0	323.31	928140000	243	8.17591	0	3.32622	2.55701	8.17591	0	3.32622	2.55701	20.9303	19.7626	20.6022	21.9923	21.9214	22.019	21.2883	21.544	20.5864	24.421	24.1174	24.209	24.1256	24.2232	24.1768	24.9465	25.0972	25.2658
Q96RQ3	Q96RQ3	Methylcrotonoyl-CoA carboxylase subunit alpha, mitochondrial	MCCC1	+	+	7	7	7	13.2	13.2	13.2	80.472	0	156.58	201850000	43	7.84724	0	3.56661	2.66112	7.84724	0	3.56661	2.66112	18.2222	18.5179	18.7841	19.4753	19.4875	19.5991	NaN	NaN	NaN	22.5098	22.4219	22.5347	22.4732	22.3342	22.2786	21.5781	21.3914	21.2429
Q96RQ1	Q96RQ1	Endoplasmic reticulum-Golgi intermediate compartment protein 2	ERGIC2	+	+	6	6	6	21.2	21.2	21.2	42.548	0	39.692	354600000	44	7.82954	0	2.38349	1.94087	7.82954	0	2.38349	1.94087	20.0017	20.4782	20.4753	21.3142	21.2743	21.2804	20.2602	20.6768	20.2775	22.8467	22.8295	22.7244	22.8408	22.5631	22.6903	23.6688	23.7252	23.601
Q02978	Q02978	Mitochondrial 2-oxoglutarate/malate carrier protein	SLC25A11	+	+	11	11	11	38.5	38.5	38.5	34.061	0	323.31	683810000	139	7.76566	0	2.27557	1.8652	7.76566	0	2.27557	1.8652	21.2827	21.508	21.2398	21.4573	21.6267	21.4548	22.0254	22.0659	21.9266	23.6698	23.5999	23.6556	23.2291	23.5391	23.4256	24.7094	24.6694	24.5696
Q7Z3U7	Q7Z3U7	Protein MON2 homolog	MON2	+	+	15	15	15	10.6	10.6	10.6	190.36	0	72.677	185600000	58	7.71385	0	2.72774	2.15463	7.71385	0	2.72774	2.15463	18.5837	19.7478	18.649	20.0597	19.2387	19.8188	19.641	19.4301	19.9663	22.0847	22.0047	22.1195	21.2423	21.584	22.0271	22.9574	22.8078	22.8572
O95394	O95394	Phosphoacetylglucosamine mutase	PGM3	+	+	9	9	9	20.1	20.1	20.1	59.851	0	54.404	246780000	44	7.70512	0	2.38621	1.93526	7.70512	0	2.38621	1.93526	19.5111	19.7215	19.8824	20.9539	20.6789	20.662	19.417	19.8765	19.4898	21.8646	22.1251	22.6527	22.0626	22.2376	22.3605	22.4932	22.9966	22.8761
Q8N1F7	Q8N1F7	Nuclear pore complex protein Nup93	NUP93	+	+	15	15	15	25.8	25.8	25.8	93.487	0	200.64	866000000	99	7.68296	0.000363636	1.89815	1.60041	7.68296	0.000363636	1.89815	1.60041	22.2123	22.1839	22.1357	22.5197	22.4619	22.3682	22.1736	22.5811	22.5015	23.9143	23.8099	24.0127	24.5305	23.6723	23.6772	24.845	24.8865	24.8729
O43852	O43852	Calumenin	CALU	+	+	19	19	19	63.2	63.2	63.2	37.106	0	323.31	2331900000	227	7.60892	0	2.34287	1.901	7.60892	0	2.34287	1.901	22.7955	23.2085	23.1715	23.1987	23.2908	23.2488	23.6586	23.5713	23.611	25.5045	25.3732	25.3322	25.0634	25.0809	25.0469	26.5152	26.4859	26.4384
P46977	P46977	Dolichyl-diphosphooligosaccharide--protein glycosyltransferase subunit STT3A	STT3A	+	+	15	15	14	22.6	22.6	21.6	80.529	0	162.12	1426400000	155	7.58929	0	2.38985	1.93061	7.58929	0	2.38985	1.93061	21.7897	22.5578	22.3674	22.5991	22.4861	22.5938	23.1152	23.0115	22.929	24.8688	24.7439	24.8141	24.4388	24.4347	24.4045	25.7731	25.6837	25.7966
Q15477	Q15477	Helicase SKI2W	SKIV2L	+	+	9	9	9	10.1	10.1	10.1	137.75	0	29.199	151360000	33	7.49799	0	3.03539	2.32288	7.49799	0	3.03539	2.32288	NaN	NaN	19.2602	19.357	19.0888	19.1816	19.1396	19.1873	18.5558	21.93	21.7572	21.3243	21.378	21.366	21.7203	22.1922	22.1866	22.2025
Q96A65	Q96A65	Exocyst complex component 4	EXOC4	+	+	13	13	13	17.8	17.8	17.8	110.5	0	53.25	187220000	56	7.49638	0	2.91783	2.25327	7.49638	0	2.91783	2.25327	19.3648	19.3025	NaN	19.4407	20.0288	19.9287	19.9982	NaN	NaN	21.9158	22.0937	21.8742	21.6067	21.7061	22.1646	22.6684	22.5004	22.5395
O00743	O00743	Serine/threonine-protein phosphatase 6 catalytic subunit;Serine/threonine-protein phosphatase 6 catalytic subunit, N-terminally processed	PPP6C	+	+	7	7	7	26.6	26.6	26.6	35.144	0	41.497	275030000	54	7.44182	0.00042623	1.73067	1.471	7.44182	0.00042623	1.73067	1.471	20.7956	20.916	20.634	21.0933	21.1278	21.1057	20.7667	20.5292	19.9773	22.2312	22.051	22.1267	22.539	22.2677	22.3814	22.9582	22.9062	23.0602
Q8N1B4	Q8N1B4	Vacuolar protein sorting-associated protein 52 homolog	VPS52	+	+	4	4	4	6.1	6.1	6.1	82.22	0	12.127	50302000	5	7.29804	0	3.09166	2.33684	7.29804	0	3.09166	2.33684	NaN	NaN	NaN	NaN	NaN	18.8498	NaN	NaN	NaN	20.0227	19.8035	20.0286	19.5427	19.9262	19.8863	20.9958	20.735	21.3384
Q9UID3	Q9UID3	Vacuolar protein sorting-associated protein 51 homolog	VPS51	+	+	12	12	12	20.1	20.1	20.1	86.041	0	51.523	195090000	45	7.28492	0	3.85204	2.74492	7.28492	0	3.85204	2.74492	17.7097	NaN	17.5723	18.8894	19.3971	19.4608	18.535	19.3429	17.8649	21.7642	21.9558	22.0794	21.6763	21.7094	21.5969	22.9009	23.1961	23.0449
O75165	O75165	DnaJ homolog subfamily C member 13	DNAJC13	+	+	16	16	16	8.8	8.8	8.8	254.41	0	58.698	142390000	35	7.26525	0.0004375	1.71522	1.45334	7.26525	0.0004375	1.71522	1.45334	19.8388	19.3491	19.4985	20.2287	19.8761	20.2501	19.7586	20.054	19.7491	21.3067	21.3591	21.2932	21.4358	21.3979	21.0384	21.719	21.9749	22.515
Q7L8L6	Q7L8L6	FAST kinase domain-containing protein 5	FASTKD5	+	+	8	8	8	12	12	12	86.573	0	20.014	196260000	36	7.22431	8.98876e-05	2.03482	1.67442	7.22431	8.98876e-05	2.03482	1.67442	19.5068	20.1035	19.8463	19.8922	20.0944	20.3222	20.2657	19.9694	20.4749	21.8817	21.6108	21.8487	21.8498	21.5776	21.5533	22.6813	22.6889	23.0969
Q96T76	Q96T76	MMS19 nucleotide excision repair protein homolog	MMS19	+	+	17	17	17	23.7	23.7	23.7	113.29	0	73.699	481830000	77	7.16645	0.000329897	1.95572	1.61778	7.16645	0.000329897	1.95572	1.61778	21.3136	21.2223	21.1888	21.9904	21.9503	21.7263	21.0145	21.0473	21.1469	23.0082	23.3184	23.1444	22.8639	23.0295	22.8665	23.9971	23.9967	23.9774
Q2M389	Q2M389	WASH complex subunit 7	KIAA1033	+	+	4	4	4	3.8	3.8	3.8	136.4	0	9.9778	54251000	12	7.1399	0.000434109	1.72068	1.45253	7.1399	0.000434109	1.72068	1.45253	NaN	NaN	NaN	NaN	18.7156	18.4467	18.9359	19.204	18.9965	20.2262	20.1061	20.4666	19.8972	20.2043	20.0178	20.2163	20.1249	20.3604
Q7L775	Q7L775	EPM2A-interacting protein 1	EPM2AIP1	+	+	2	2	2	6.6	6.6	6.6	70.369	0	12.627	33043000	6	7.12029	0	2.6632	2.06981	7.12029	0	2.6632	2.06981	NaN	NaN	NaN	NaN	NaN	17.7404	NaN	NaN	NaN	18.9156	19.8307	19.0644	19.1981	18.9983	19.5082	20.3473	20.5447	20.3389
P50402	P50402	Emerin	EMD	+	+	9	9	9	42.1	42.1	42.1	28.994	0	106.17	677650000	98	6.98703	0.000252632	1.9954	1.63597	6.98703	0.000252632	1.9954	1.63597	21.1494	21.2658	21.3951	22.5999	22.5774	22.6326	21.4742	22.0711	21.8084	23.563	23.5962	23.6975	23.7778	23.8017	23.877	24.2403	24.196	24.1829
Q9C0E2	Q9C0E2	Exportin-4	XPO4	+	+	4	4	4	4.5	4.5	4.5	130.14	0	9.7637	36063000	7	6.71245	0	2.57699	1.98627	6.71245	0	2.57699	1.98627	NaN	NaN	NaN	NaN	NaN	18.5091	NaN	NaN	NaN	19.7614	19.4675	19.9356	19.4722	19.1965	19.2966	20.3799	20.3675	20.5247
Q9NPL8	Q9NPL8	Complex I assembly factor TIMMDC1, mitochondrial	TIMMDC1	+	+	9	9	9	40.4	40.4	40.4	32.177	0	48.412	164490000	41	6.65858	0	3.12649	2.29182	6.65858	0	3.12649	2.29182	18.4452	17.9084	18.4458	19.0433	18.4305	18.9977	19.6244	19.6955	18.0512	21.6515	21.4444	21.6325	21.1017	20.9947	20.9678	23.0211	23.0123	22.9544
P34896	P34896	Serine hydroxymethyltransferase, cytosolic	SHMT1	+	+	3	3	3	6.6	6.6	6.6	53.082	0	8.6764	32122000	9	6.56885	0	2.42881	1.88665	6.56885	0	2.42881	1.88665	NaN	18.1428	NaN	NaN	NaN	18.2554	NaN	NaN	NaN	19.7312	19.592	19.3563	19.2799	19.4468	19.2786	20.2637	19.7464	19.8884
Q13144	Q13144	Translation initiation factor eIF-2B subunit epsilon	EIF2B5	+	+	9	9	9	18.4	18.4	18.4	80.379	0	53.283	276320000	40	6.5376	0.000389381	1.88398	1.53905	6.5376	0.000389381	1.88398	1.53905	19.9618	20.6348	20.2605	21.2989	21.1735	21.4023	20.7591	20.4227	20.2144	22.2812	22.2636	22.2243	22.1838	22.3099	22.5523	23.3945	23.0424	22.8318
Q8WTW3	Q8WTW3	Conserved oligomeric Golgi complex subunit 1	COG1	+	+	4	4	4	5.3	5.3	5.3	108.98	0	9.494	41730000	5	6.45292	0	2.92108	2.15948	6.45292	0	2.92108	2.15948	NaN	NaN	NaN	NaN	NaN	NaN	NaN	NaN	NaN	19.803	19.9069	19.7379	19.8843	19.7167	19.9294	20.2814	20.6438	20.5032
Q9Y223	Q9Y223	Bifunctional UDP-N-acetylglucosamine 2-epimerase/N-acetylmannosamine kinase;UDP-N-acetylglucosamine 2-epimerase (hydrolyzing);N-acetylmannosamine kinase	GNE	+	+	7	7	7	10.7	10.7	10.7	79.274	0	15.926	48951000	20	6.43221	0	2.35382	1.83145	6.43221	0	2.35382	1.83145	NaN	NaN	NaN	19.1088	18.4193	18.3231	NaN	NaN	NaN	19.6029	20.0629	19.7161	19.9909	20.1691	20.0395	20.7184	20.2984	20.7537
Q9UKA4	Q9UKA4	A-kinase anchor protein 11	AKAP11	+	+	10	10	10	6	6	6	210.51	0	21.673	64579000	14	6.40166	0	3.16955	2.28661	6.40166	0	3.16955	2.28661	NaN	NaN	NaN	NaN	NaN	NaN	NaN	NaN	NaN	19.9546	19.8955	19.969	19.3034	19.6384	19.5628	21.5597	21.2676	21.8578
O75477	O75477	Erlin-1	ERLIN1	+	+	7	7	4	21.8	21.8	12.9	39.171	0	31.014	230210000	40	6.38157	0.000376068	1.87107	1.52274	6.38157	0.000376068	1.87107	1.52274	20.4862	20.5114	19.542	20.546	20.6652	20.5263	20.6796	20.6026	20.715	21.8576	21.9347	22.0639	21.8832	21.8467	22.2219	23.196	22.91	23.2
Q71U36;P0DPH8;P0DPH7;Q6PEY2	Q71U3	Tubulin alpha-1A chain;Tubulin alpha-3E chain	TUBA1A;TUBA3E	+	+	31	3	1	81.4	6.2	3.1	50.135	0	115.59	2985300000	75	6.33565	0.000377358	1.94312	1.56767	6.33565	0.000377358	1.94312	1.56767	23.7018	23.8473	24.0867	24.2827	24.4302	24.2284	24.1611	23.9882	23.8306	25.6615	25.4559	25.6323	25.7453	25.5542	25.5061	27.4365	26.5497	26.5035
Q9HCC0	Q9HCC0	Methylcrotonoyl-CoA carboxylase beta chain, mitochondrial	MCCC2	+	+	9	9	9	22	22	22	61.332	0	38.543	192240000	28	6.31338	5.33333e-05	2.2844	1.78098	6.31338	5.33333e-05	2.2844	1.78098	20.4681	19.8892	19.8457	19.9794	19.7654	19.3723	19.0774	19.2141	19.0812	22.8466	22.5217	22.3267	22.0526	22.1416	22.2165	20.9466	20.8573	21.3428
Q5H9R7	Q5H9R7	Serine/threonine-protein phosphatase 6 regulatory subunit 3	PPP6R3	+	+	18	18	18	25.1	25.1	25.1	97.668	0	66.974	355760000	67	6.30834	0	2.4	1.85009	6.30834	0	2.4	1.85009	19.7128	19.9496	19.5192	20.9947	20.574	20.9273	21.1407	21.1592	21.1293	22.6147	22.5364	22.7308	22.4552	22.4741	22.65	23.6092	23.7428	23.8936
Q13637	Q13637	Ras-related protein Rab-32	RAB32	+	+	8	8	7	49.3	49.3	44.4	24.997	0	37.629	187660000	37	6.3052	0	3.21338	2.29824	6.3052	0	3.21338	2.29824	18.2132	NaN	NaN	20.0761	19.8281	19.9895	18.8899	18.64	18.195	21.4189	21.3195	21.5241	21.8525	21.7497	21.5881	23.0271	22.9191	22.9573
Q93008;O00507	Q93008	Probable ubiquitin carboxyl-terminal hydrolase FAF-X;Probable ubiquitin carboxyl-terminal hydrolase FAF-Y	USP9X;USP9Y	+	+	27	27	27	13.7	13.7	13.7	292.28	0	129.66	473970000	132	6.28471	0.000433333	1.81388	1.48001	6.28471	0.000433333	1.81388	1.48001	20.2675	21.1128	21.0772	22.042	21.738	21.9528	22.0039	21.8123	21.9633	23.1085	23.0771	23.2582	23.3987	23.174	23.0661	23.6996	23.8402	23.6723
Q12768	Q12768	WASH complex subunit strumpellin	KIAA0196	+	+	15	15	15	17.2	17.2	17.2	134.28	0	98.772	289390000	65	6.25755	0	2.8945	2.12562	6.25755	0	2.8945	2.12562	NaN	NaN	19.0996	20.4255	20.7017	20.5866	20.1279	20.1126	20.5511	22.4855	22.3819	22.3383	22.4441	22.4633	22.9454	23.1308	22.8845	23.1233
Q9Y6D6	Q9Y6D6	Brefeldin A-inhibited guanine nucleotide-exchange protein 1	ARFGEF1	+	+	14	8	8	10.2	6.1	6.1	208.76	0	32.863	112050000	31	6.20125	0	3.43036	2.39384	6.20125	0	3.43036	2.39384	NaN	NaN	NaN	18.7573	19.128	19.021	18.6003	NaN	18.3093	21.1961	21.2803	21.3041	20.7365	20.7547	20.3166	22.1604	22.3784	22.1449
Q8N122	Q8N122	Regulatory-associated protein of mTOR	RPTOR	+	+	9	9	9	8	8	8	149.04	0	35.521	87499000	18	6.06065	0	2.98232	2.15169	6.06065	0	2.98232	2.15169	18.6933	NaN	NaN	NaN	19.1671	18.9093	NaN	18.8941	NaN	20.35	20.7924	20.5738	20.6201	20.5877	20.5041	21.598	21.3814	22.2609
Q6PGP7	Q6PGP7	Tetratricopeptide repeat protein 37	TTC37	+	+	13	13	13	10	10	10	175.48	0	39.559	209950000	56	6.05828	0	2.68399	1.99173	6.05828	0	2.68399	1.99173	18.5655	NaN	19.6066	20.1332	20.1473	20.5029	20.2132	18.8615	20.4203	22.2163	22.167	22.3444	22.0522	21.8676	21.8564	22.5754	22.6372	22.4966
P11166	P11166	Solute carrier family 2, facilitated glucose transporter member 1	SLC2A1	+	+	1	1	1	1.6	1.6	1.6	54.083	0	25.38	28726000	11	6.00286	0.000380952	1.97853	1.57178	6.00286	0.000380952	1.97853	1.57178	NaN	17.1765	NaN	18.0123	18.2781	17.6767	16.8633	17.034	17.797	19.2019	19.271	18.8908	18.8953	19.0998	19.0158	20.2525	19.8586	19.7281
Q9ULK4	Q9ULK4	Mediator of RNA polymerase II transcription subunit 23	MED23	+	+	4	4	4	3.4	3.4	3.4	156.47	0	10.69	35979000	8	5.99428	5.7971e-05	2.37585	1.81192	5.99428	5.7971e-05	2.37585	1.81192	NaN	NaN	NaN	NaN	18.0167	17.5762	NaN	NaN	NaN	19.9411	19.288	19.3659	18.9768	19.922	19.4253	20.2321	20.5833	20.3632
Q8WWC4	Q8WWC4	Uncharacterized protein C2orf47, mitochondrial	C2orf47	+	+	5	5	5	19.2	19.2	19.2	32.544	0	12.627	125280000	16	5.95232	4.81928e-05	2.21947	1.71657	5.95232	4.81928e-05	2.21947	1.71657	19.2583	19.0821	18.6698	20.0991	20.0967	19.9123	19.0471	18.6834	18.5455	21.2501	21.2291	21.0967	20.7549	21.0828	21.1129	22.4262	22.3585	22.0582
O00767	O00767	Acyl-CoA desaturase	SCD	+	+	2	2	2	10.6	10.6	10.6	41.522	0	12.172	36168000	7	5.95217	4.7619e-05	2.19261	1.70045	5.95217	4.7619e-05	2.19261	1.70045	NaN	NaN	NaN	18.4358	NaN	18.4451	NaN	NaN	NaN	19.9462	19.4883	19.9632	19.5491	19.5745	19.4943	20.0129	19.8927	20.4146
O94874	O94874	E3 UFM1-protein ligase 1	UFL1	+	+	7	7	7	10.6	10.6	10.6	89.594	0	16.079	227530000	19	5.91078	0.000416	1.81326	1.46094	5.91078	0.000416	1.81326	1.46094	NaN	NaN	NaN	18.4983	18.5776	18.2483	18.8336	18.8467	18.3191	20.085	19.3368	20.2778	20.0435	19.7637	19.3924	20.5462	20.58	20.3372
P40937	P40937	Replication factor C subunit 5	RFC5	+	+	6	6	6	25	25	25	38.496	0	37.091	191630000	40	5.87715	0	2.87563	2.07657	5.87715	0	2.87563	2.07657	19.0485	NaN	18.9587	20.2725	19.5358	19.509	19.6052	19.8216	19.772	21.913	21.9945	22.0641	22.1767	21.9326	21.6471	22.5124	22.3722	22.1974
Q9UBX3	Q9UBX3	Mitochondrial dicarboxylate carrier	SLC25A10	+	+	11	11	11	55.1	55.1	55.1	31.282	0	323.31	380120000	57	5.7865	0	3.06162	2.16134	5.7865	0	3.06162	2.16134	18.9141	19.0107	19.2752	20.7917	20.8721	20.5806	20.1986	19.5727	20.2348	22.6844	22.3481	22.4065	22.3038	21.9315	22.4483	24.3652	24.2893	24.2279
Q9UJS0	Q9UJS0	Calcium-binding mitochondrial carrier protein Aralar2	SLC25A13	+	+	20	15	15	39.7	32	32	74.175	0	74.23	484330000	74	5.63779	0	4.52109	2.76988	5.63779	0	4.52109	2.76988	NaN	17.3836	17.206	20.0454	19.9506	20.0047	19.343	20.2576	19.5605	22.8738	22.8696	22.8364	22.5882	22.5273	22.6136	24.9448	24.1082	24.8974
P01024	P01024	Complement C3;Complement C3 beta chain;C3-beta-c;Complement C3 alpha chain;C3a anaphylatoxin;Acylation stimulating protein;Complement C3b alpha chain;Complement C3c alpha chain fragment 1;Complement C3dg fragment;Complement C3g fragment;Complement C3d fragment;Complement C3f fragment;Complement C3c alpha chain fragment 2	C3	+	+	4	3	3	2.5	1.8	1.8	187.15	0	10.068	106340000	14	5.58438	0	4.33108	2.68725	5.58438	0	4.33108	2.68725	NaN	NaN	NaN	NaN	NaN	NaN	NaN	NaN	NaN	20.0534	NaN	20.3207	21.5595	21.4121	21.7065	20.704	22.2753	22.4003
O95674	O95674	Phosphatidate cytidylyltransferase 2	CDS2	+	+	2	2	2	9	9	9	51.417	0	19.325	50225000	10	5.55898	0	2.86279	2.03575	5.55898	0	2.86279	2.03575	NaN	NaN	NaN	NaN	18.5462	18.7199	NaN	NaN	NaN	19.6448	19.7045	20.2464	19.4916	20.5179	19.8798	20.8513	20.9318	20.7179
Q9BSJ2	Q9BSJ2	Gamma-tubulin complex component 2	TUBGCP2	+	+	17	17	17	24.6	24.6	24.6	102.53	0	78.647	272540000	50	5.49919	0	3.66444	2.40152	5.49919	0	3.66444	2.40152	NaN	NaN	NaN	19.9823	19.9924	20.2809	19.6554	19.2343	19.5176	22.5349	22.019	22.0262	21.9807	22.1617	22.0201	23.6513	23.6921	23.5575
Q9H2M9	Q9H2M9	Rab3 GTPase-activating protein non-catalytic subunit	RAB3GAP2	+	+	11	11	11	10	10	10	155.98	0	30.376	244510000	26	5.33503	0	3.8727	2.46148	5.33503	0	3.8727	2.46148	NaN	NaN	NaN	20.5115	20.2272	20.3605	NaN	NaN	20.0895	22.9592	22.5149	22.2873	22.3963	22.2795	22.4273	22.292	22.3891	22.4638
O75718	O75718	Cartilage-associated protein	CRTAP	+	+	3	3	3	7.2	7.2	7.2	46.561	0	13.242	54640000	20	5.3323	0.000567376	1.78099	1.40924	5.3323	0.000567376	1.78099	1.40924	NaN	NaN	NaN	19.134	19.2844	NaN	NaN	19.2078	NaN	19.9044	19.9652	20.3436	19.9093	20.2187	20.0336	20.765	20.7546	20.602
Q9NVH2	Q9NVH2	Integrator complex subunit 7	INTS7	+	+	8	8	8	10.6	10.6	10.6	106.83	0	35.312	51990000	17	5.30643	0	2.85178	2.00196	5.30643	0	2.85178	2.00196	NaN	NaN	NaN	18.3773	NaN	NaN	NaN	NaN	NaN	20.2321	19.9235	19.806	19.4424	19.6147	18.8815	21.6988	21.1424	21.3117
Q8IV04	Q8IV04	Carabin	TBC1D10C	+	+	1	1	1	2	2	2	49.712	0	5.8063	177690000	12	5.27986	0	4.70104	2.75991	5.27986	0	4.70104	2.75991	NaN	NaN	NaN	NaN	NaN	NaN	NaN	NaN	NaN	22.001	22.0635	22.2269	22.1058	22.2005	NaN	22.9558	22.8053	22.772
Q5T4S7	Q5T4S7	E3 ubiquitin-protein ligase UBR4	UBR4	+	+	51	51	51	13.3	13.3	13.3	573.83	0	323.31	1001500000	212	5.27894	0.000366972	2.02576	1.55454	5.27894	0.000366972	2.02576	1.55454	21.5612	22.345	20.8762	22.766	22.8009	22.716	23.1397	22.8865	22.8839	24.1415	24.1984	24.1347	24.1623	24.1212	23.9703	25.1272	25.2081	25.1436
Q9BW92	Q9BW92	Threonine--tRNA ligase, mitochondrial	TARS2	+	+	9	9	9	15.7	15.7	15.7	81.035	0	24.036	127390000	23	5.27054	5.97015e-05	2.51009	1.82391	5.27054	5.97015e-05	2.51009	1.82391	18.67	NaN	NaN	19.7289	19.8285	19.6467	18.8375	19.3845	19.3729	20.8976	20.3952	21.094	21.2826	21.4321	21.0988	22.436	22.1475	22.4489
Q9Y3D0	Q9Y3D0	Mitotic spindle-associated MMXD complex subunit MIP18	FAM96B	+	+	3	3	3	39.3	39.3	39.3	17.663	0	23.888	46158000	7	5.22346	5.26316e-05	2.43022	1.77706	5.22346	5.26316e-05	2.43022	1.77706	NaN	NaN	NaN	19.0657	18.8246	NaN	NaN	NaN	NaN	19.8947	19.9435	19.5087	19.6799	19.6741	19.3568	21.0513	20.7846	21.1406
Q15042	Q15042	Rab3 GTPase-activating protein catalytic subunit	RAB3GAP1	+	+	6	6	6	8.4	8.4	8.4	110.52	0	14.982	61615000	16	5.2209	0	2.62623	1.87938	5.2209	0	2.62623	1.87938	NaN	NaN	18.8581	18.7357	18.7679	18.4971	NaN	18.5951	NaN	20.589	20.4402	20.6817	19.923	19.8412	19.9641	20.7634	20.9441	20.7932
O94905	O94905	Erlin-2	ERLIN2	+	+	6	3	3	20.4	11.2	11.2	37.839	0	9.5695	75614000	12	5.20244	5.40541e-05	2.44132	1.78103	5.20244	5.40541e-05	2.44132	1.78103	NaN	NaN	NaN	18.609	18.6145	18.9165	19.1666	19.1508	19.3524	20.5239	19.8064	20.704	20.5583	20.7453	20.5661	21.396	21.5319	21.5563
Q13085;O00763	Q13085	Acetyl-CoA carboxylase 1;Biotin carboxylase	ACACA	+	+	24	24	24	13.2	13.2	13.2	265.55	0	115.4	395170000	87	5.19237	0	2.58655	1.85608	5.19237	0	2.58655	1.85608	18.6556	18.5657	20.8431	20.8683	21.2409	21.115	21.2639	21.2341	21.4255	23.0452	22.98	22.9334	22.7674	23.0624	22.9364	23.4833	23.7573	23.5255
O15397	O15397	Importin-8	IPO8	+	+	5	4	4	5.9	4.9	4.9	119.94	0	14.999	44916000	24	5.07767	0.000352941	2.12176	1.59517	5.07767	0.000352941	2.12176	1.59517	NaN	NaN	NaN	18.3639	18.98	18.3546	17.0796	NaN	NaN	20.125	19.9018	19.2497	19.5493	19.3188	19.234	20.8363	20.9875	20.761
Q9UI12	Q9UI12	V-type proton ATPase subunit H	ATP6V1H	+	+	4	4	4	13.5	13.5	13.5	55.882	0	16.651	56245000	11	4.96976	0.000131868	2.25641	1.66084	4.96976	0.000131868	2.25641	1.66084	NaN	NaN	NaN	18.4707	18.6271	18.5962	18.8168	19.3705	NaN	19.6968	20.3711	20.4948	19.8576	20.3293	20.1103	21.1467	21.0263	20.6079
O60725	O60725	Protein-S-isoprenylcysteine O-methyltransferase	ICMT	+	+	3	3	3	16.5	16.5	16.5	31.938	0	33.372	59290000	11	4.96693	5.06329e-05	2.45199	1.76415	4.96693	5.06329e-05	2.45199	1.76415	NaN	NaN	NaN	18.6169	18.0581	18.0846	18.4997	NaN	18.8318	20.0347	19.6591	20.598	19.3272	19.654	19.4187	21.357	21.3655	21.2628
Q9BWH6	Q9BWH6	RNA polymerase II-associated protein 1	RPAP1	+	+	6	6	6	6.3	6.3	6.3	152.75	0	14.424	97407000	11	4.94063	5.55556e-05	2.52509	1.79899	4.94063	5.55556e-05	2.52509	1.79899	NaN	NaN	NaN	18.2906	19.2956	20.0713	NaN	NaN	19.1302	20.6681	20.8785	20.7946	20.6703	20.4076	20.4522	21.7507	22.4804	21.4405
Q9HC07	Q9HC07	Transmembrane protein 165	TMEM165	+	+	3	3	3	17	17	17	34.905	0	36.933	55622000	13	4.9138	0	2.87994	1.96879	4.9138	0	2.87994	1.96879	NaN	NaN	NaN	NaN	18.3936	18.0276	18.9358	NaN	NaN	19.8948	19.8513	20.0423	20.0144	19.0124	19.4801	21.2004	21.1941	21.4879
P53814	P53814	Smoothelin	SMTN	+	+	4	4	4	6.4	6.4	6.4	99.058	0	21.046	44855000	15	4.9028	9.09091e-05	2.29592	1.67615	4.9028	9.09091e-05	2.29592	1.67615	NaN	NaN	NaN	18.7171	17.8618	18.3745	NaN	NaN	NaN	19.2473	19.7456	19.7753	19.3178	19.5657	19.2904	20.9956	21.0799	20.8651
Q9BRK5	Q9BRK5	45 kDa calcium-binding protein	SDF4	+	+	5	5	5	18.8	18.8	18.8	41.806	0	53.52	172700000	34	4.89394	0.000291667	2.2013	1.6244	4.89394	0.000291667	2.2013	1.6244	NaN	19.8925	19.8357	19.9923	19.9569	19.9286	20.3334	20.6494	19.5641	21.6714	21.5919	21.5173	21.567	21.4533	21.4886	22.8382	22.7404	22.6469
Q9HC21	Q9HC21	Mitochondrial thiamine pyrophosphate carrier	SLC25A19	+	+	3	3	3	9.1	9.1	9.1	35.511	0	7.4255	49695000	12	4.87583	0.000363636	2.07489	1.5531	4.87583	0.000363636	2.07489	1.5531	NaN	NaN	17.0748	17.8342	17.6199	17.8569	18.4472	18.393	18.59	20.1165	20.0081	19.0379	19.6616	18.8346	20.2523	21.1428	21.1037	21.0899
Q13042	Q13042	Cell division cycle protein 16 homolog	CDC16	+	+	4	4	4	9.2	9.2	9.2	71.655	0	8.6934	42752000	7	4.83994	4.65116e-05	2.34893	1.69834	4.83994	4.65116e-05	2.34893	1.69834	NaN	NaN	NaN	NaN	18.5821	18.3434	NaN	NaN	NaN	19.7085	20.3188	19.6775	19.2739	19.2606	19.0803	20.7428	20.4087	20.5692
P42858	P42858	Huntingtin	HTT	+	+	8	8	8	3.4	3.4	3.4	347.6	0	20.025	56722000	19	4.82011	0	2.63106	1.83887	4.82011	0	2.63106	1.83887	NaN	NaN	NaN	19.2122	18.8585	NaN	19.2348	NaN	NaN	20.1807	20.1747	20.3504	20.0696	19.9539	19.8215	20.8913	21.0067	20.8282
O60427	O60427	Fatty acid desaturase 1	FADS1	+	+	3	3	3	7.4	7.4	7.4	51.964	0	11.783	35406000	16	4.8123	0.000385965	2.03757	1.52724	4.8123	0.000385965	2.03757	1.52724	NaN	NaN	NaN	18.1115	18.0239	18.0386	NaN	NaN	NaN	18.8255	18.8458	18.3122	19.9259	19.3894	19.2288	20.5457	20.3112	20.6291
P04818	P04818	Thymidylate synthase	TYMS	+	+	13	13	13	49.2	49.2	49.2	35.716	0	276.84	955020000	112	4.7952	0	4.45079	2.56912	4.7952	0	4.45079	2.56912	17.0077	NaN	18.7274	21.2263	21.6508	21.428	20.542	20.1428	20.4457	23.6237	23.6516	23.5938	23.3462	23.3101	23.089	25.7927	25.8537	25.7636
O75746	O75746	Calcium-binding mitochondrial carrier protein Aralar1	SLC25A12	+	+	21	21	16	39.1	39.1	31.4	74.761	0	147.63	539770000	98	4.79281	0	2.98842	2.00295	4.79281	0	2.98842	2.00295	22.4713	22.379	21.9987	20.3371	19.8269	20.1525	19.8702	20.7581	19.3943	23.1009	23.0297	22.9933	23.8143	22.7335	23.8687	25.1079	24.6346	24.8011
Q92621	Q92621	Nuclear pore complex protein Nup205	NUP205	+	+	8	8	8	4.6	4.6	4.6	227.92	0	18.734	71805000	13	4.78263	0.000326531	2.2028	1.61565	4.78263	0.000326531	2.2028	1.61565	19.7672	NaN	18.9216	18.4539	19.5238	18.7319	NaN	NaN	NaN	20.3623	20.3599	20.0531	20.2417	20.2995	20.034	21.321	21.4018	21.7741
P50851;Q8NFP9	P50851	Lipopolysaccharide-responsive and beige-like anchor protein	LRBA	+	+	9	9	9	3.2	3.2	3.2	319.1	0	21.902	48136000	20	4.75354	5.19481e-05	2.50087	1.76737	4.75354	5.19481e-05	2.50087	1.76737	NaN	NaN	NaN	NaN	18.712	NaN	NaN	18.9632	19.0488	19.5579	19.7328	19.7883	19.9675	19.9068	19.7101	21.0833	20.8501	20.69
Q9H936;Q9H1K4	Q9H936	Mitochondrial glutamate carrier 1	SLC25A22	+	+	8	8	8	26.9	26.9	26.9	34.47	0	37.578	142620000	37	4.70565	0.000419355	1.9397	1.46388	4.70565	0.000419355	1.9397	1.46388	19.0078	19.1397	18.9556	19.7369	19.5363	19.8348	20.0527	20.1002	19.8949	21.023	20.8623	20.9467	20.9598	20.8618	21.0814	22.3717	22.6688	22.9408
Q96KP1	Q96KP1	Exocyst complex component 2	EXOC2	+	+	7	7	7	9.7	9.7	9.7	104.07	0	22.57	98931000	26	4.68361	0.00037931	2.05246	1.52544	4.68361	0.00037931	2.05246	1.52544	18.6937	20.0037	18.2638	18.929	19.4052	19.2832	18.8026	19.5574	17.4127	20.7292	20.789	20.9774	20.2938	20.0838	20.5346	22.1874	21.4646	21.7638
Q9Y5L0	Q9Y5L0	Transportin-3	TNPO3	+	+	11	11	11	15	15	15	104.2	0	35.208	201890000	37	4.57538	5.12821e-05	2.53676	1.76579	4.57538	5.12821e-05	2.53676	1.76579	18.4558	18.4696	18.0506	20.1417	19.9872	19.9678	20.3515	19.9356	20.3738	21.6994	21.6375	21.6283	20.9878	21.3714	21.4299	23.3594	23.3037	23.1469
Q9Y4R8	Q9Y4R8	Telomere length regulation protein TEL2 homolog	TELO2	+	+	7	7	7	10.4	10.4	10.4	91.746	0	20.67	98084000	20	4.56867	5e-05	2.52358	1.75866	4.56867	5e-05	2.52358	1.75866	NaN	NaN	19.6049	19.4319	18.4561	18.8837	19.6428	NaN	18.6566	20.5628	20.7411	20.7261	20.2435	20.6026	20.3985	21.8288	21.989	22.1404
Q8IYE0	Q8IYE0	Coiled-coil domain-containing protein 146	CCDC146	+	+	2	2	2	1.7	1.7	1.7	112.81	0.0019871	3.6771	160790000	3	4.56215	0	3.71127	2.26226	4.56215	0	3.71127	2.26226	NaN	NaN	NaN	NaN	16.7211	NaN	17.1199	NaN	NaN	19.4316	22.9125	23.1208	22.9245	21.2208	21.1537	17.3954	20.7473	20.8874
P82094	P82094	TATA element modulatory factor	TMF1	+	+	5	5	5	5.3	5.3	5.3	122.84	0	13.116	31252000	4	4.55257	0.00037037	2.12733	1.5552	4.55257	0.00037037	2.12733	1.5552	NaN	NaN	NaN	18.0796	NaN	18.0862	NaN	NaN	NaN	18.7585	18.9128	19.0042	18.9467	18.9372	19.2772	19.4279	20.6319	20.3776
Q6R327	Q6R327	Rapamycin-insensitive companion of mTOR	RICTOR	+	+	6	6	6	4.7	4.7	4.7	192.22	0	17.808	51939000	11	4.46996	0.000212766	2.31087	1.64292	4.46996	0.000212766	2.31087	1.64292	NaN	NaN	NaN	18.8523	18.0069	18.6695	NaN	18.9256	NaN	19.1151	19.6499	19.6005	21.2323	19.9689	19.4921	21.0952	20.6087	20.3474
P57678	P57678	Gem-associated protein 4	GEMIN4	+	+	8	8	8	9.1	9.1	9.1	120.04	0	24.948	93535000	26	4.44013	4.70588e-05	2.42892	1.69852	4.44013	4.70588e-05	2.42892	1.69852	NaN	NaN	NaN	19.1296	19.1518	19.1875	18.5072	18.3063	19.7557	20.4361	20.4417	20.6038	19.9114	20.0437	20.5288	22.1885	22.0762	21.936
O95071	O95071	E3 ubiquitin-protein ligase UBR5	UBR5	+	+	17	17	16	8.8	8.8	8.1	309.35	0	44.793	158580000	37	4.42828	8.88889e-05	2.37082	1.66868	4.42828	8.88889e-05	2.37082	1.66868	NaN	NaN	18.6782	20.32	19.7645	19.5361	20.0607	19.9128	19.8031	21.2551	21.4193	21.1036	20.7649	21.193	21.3137	23.1126	22.7764	22.6656
P18031	P18031	Tyrosine-protein phosphatase non-receptor type 1	PTPN1	+	+	3	3	3	8.3	8.3	8.3	49.966	0	5.9117	55079000	8	4.42038	0.000458015	1.94206	1.44363	4.42038	0.000458015	1.94206	1.44363	NaN	19.1089	NaN	18.5698	18.6947	18.6786	18.7953	NaN	18.6978	19.4939	20.1016	20.2444	19.8714	20.4503	19.4035	20.6833	20.6128	21.1746
P05783	P05783	Keratin, type I cytoskeletal 18	KRT18	+	+	11	10	7	25.3	23.7	18.4	48.057	0	58.348	257300000	48	4.38019	0.00057971	1.8966	1.41531	4.38019	0.00057971	1.8966	1.41531	19.9177	19.8238	19.4718	20.6209	20.8017	20.8132	21.2014	20.9684	21.1236	21.6144	21.6862	22.0722	21.7837	22.0569	22.2068	23.3685	23.5419	23.4811
Q96CW5	Q96CW5	Gamma-tubulin complex component 3	TUBGCP3	+	+	9	9	9	14.2	14.2	14.2	103.57	0	25.907	72236000	21	4.3389	0	2.93141	1.91567	4.3389	0	2.93141	1.91567	NaN	NaN	NaN	19.7977	17.3196	NaN	18.3606	NaN	NaN	19.3417	20.1684	20.5641	20.1942	19.5853	19.4691	22.0753	21.5497	21.9626
Q9UIQ6	Q9UIQ6	Leucyl-cystinyl aminopeptidase;Leucyl-cystinyl aminopeptidase, pregnancy serum form	LNPEP	+	+	5	5	5	5.1	5.1	5.1	117.35	0	12.758	35793000	18	4.31611	0.000422764	1.99544	1.46433	4.31611	0.000422764	1.99544	1.46433	NaN	18.3241	NaN	18.0626	18.0836	18.3722	18.1108	NaN	NaN	18.9703	19.6238	19.6803	19.2397	19.474	19.3838	20.1308	20.2254	20.0709
Q9UBV2	Q9UBV2	Protein sel-1 homolog 1	SEL1L	+	+	5	5	5	7.7	7.7	7.7	88.754	0	15.232	62783000	16	4.31185	0.000373832	2.1727	1.55718	4.31185	0.000373832	2.1727	1.55718	NaN	19.2274	NaN	19.0094	19.122	18.7877	19.3392	NaN	NaN	20.1634	19.8931	20.0825	20.4282	20.3372	20.2922	20.7734	20.8271	20.7666
O00165	O00165	HCLS1-associated protein X-1	HAX1	+	+	6	6	6	30.5	30.5	30.5	31.62	0	20.033	66972000	17	4.30999	0.00036036	2.16104	1.55101	4.30999	0.00036036	2.16104	1.55101	17.87	NaN	NaN	19.0182	19.5319	19.3359	NaN	NaN	18.9975	20.0128	19.8902	20.2512	20.067	20.1241	19.8587	20.9904	21.0463	21.337
Q96P70	Q96P70	Importin-9	IPO9	+	+	7	7	7	7.4	7.4	7.4	115.96	0	40.689	270440000	31	4.30371	0.000440945	1.9804	1.4552	4.30371	0.000440945	1.9804	1.4552	19.0921	19.0867	19.2968	20.5999	20.3427	22.0334	20.6727	20.8003	21.145	22.0898	22.0006	21.7626	22.5561	21.9146	22.3094	22.774	22.8022	22.6839
Q68CZ2;Q63HR2;Q9HBL0	Q68CZ2	Tensin-3	TNS3	+	+	10	10	10	11.3	11.3	11.3	155.26	0	46.839	261070000	48	4.21635	5.6338e-05	2.70839	1.80202	4.21635	5.6338e-05	2.70839	1.80202	19.8469	NaN	NaN	21.057	21.1184	21.4991	19.437	19.2778	20.4829	22.3019	22.1852	22.1181	22.479	22.4489	22.6629	22.402	22.8402	22.696
P52630	P52630	Signal transducer and activator of transcription 2	STAT2	+	+	2	2	2	4.3	4.3	4.3	97.915	0	9.676	32508000	9	4.2159	0.000783217	1.88027	1.39359	4.2159	0.000783217	1.88027	1.39359	NaN	NaN	NaN	18.6404	19.0363	NaN	NaN	NaN	NaN	19.4491	19.4844	19.6571	19.271	19.4404	19.6045	19.6631	19.2378	19.4085
P04196	P04196	Histidine-rich glycoprotein	HRG	+	+	2	2	2	3	3	3	59.578	0.00053996	4.6655	27225000	6	4.18711	0.000403361	2.06274	1.48879	4.18711	0.000403361	2.06274	1.48879	NaN	NaN	NaN	NaN	NaN	NaN	NaN	NaN	NaN	18.2949	18.1481	18.0547	18.7259	19.5513	19.7593	20.5215	20.3293	20.2275
Q15293	Q15293	Reticulocalbin-1	RCN1	+	+	15	15	15	45.3	45.3	45.3	38.89	0	122.91	833270000	98	4.16402	0.00040678	2.09038	1.501	4.16402	0.00040678	2.09038	1.501	22.3906	22.2804	19.3078	22.4588	22.5698	22.5005	22.4292	22.5972	22.4709	24.0753	23.9676	23.9772	23.8766	23.8033	23.5171	24.9107	24.8344	24.8562
Q9UI26	Q9UI26	Importin-11	IPO11	+	+	4	4	4	4.1	4.1	4.1	112.53	0	10.074	38317000	16	4.14408	0.001	1.86062	1.37719	4.14408	0.001	1.86062	1.37719	NaN	NaN	NaN	18.8144	18.1578	18.0249	18.3978	18.8146	NaN	19.7529	19.4616	19.4929	18.8263	19.0503	19.0088	20.4836	20.5137	20.2085
Q9BSF4	Q9BSF4	Uncharacterized protein C19orf52	C19orf52	+	+	5	5	5	26.9	26.9	26.9	29.233	0	32.506	104280000	17	4.11899	0.000357143	2.19151	1.54796	4.11899	0.000357143	2.19151	1.54796	18.6189	NaN	17.4058	19.7022	19.1777	19.2624	19.1477	19.4773	18.8773	20.3973	20.1822	21.069	20.7052	20.1069	19.9993	22.2539	22.1642	22.4884
Q5JRA6	Q5JRA6	Melanoma inhibitory activity protein 3	MIA3	+	+	2	2	2	1.2	1.2	1.2	213.7	0.0020367	3.9937	37335000	1	4.07452	0.000451128	1.9851	1.43817	4.07452	0.000451128	1.9851	1.43817	NaN	NaN	NaN	16.7542	19.1155	18.9473	NaN	18.917	NaN	19.559	19.5777	19.6636	19.4671	19.5724	19.3796	19.7906	19.9276	19.9313
Q9UBF2	Q9UBF2	Coatomer subunit gamma-2	COPG2	+	+	8	5	5	14	10.2	10.2	97.621	0	26.607	67990000	7	4.02992	0.000356436	2.30736	1.5952	4.02992	0.000356436	2.30736	1.5952	NaN	NaN	NaN	19.1258	19.0684	19.5793	19.3638	NaN	NaN	20.063	19.5195	20.4616	19.6685	20.5603	20.6271	21.7291	21.4667	20.814
Q96BY6	Q96BY6	Dedicator of cytokinesis protein 10	DOCK10	+	+	17	17	17	9	9	9	249.53	0	58.779	142680000	52	4.0024	0	2.87445	1.84307	4.0024	0	2.87445	1.84307	NaN	NaN	17.0755	19.1733	19.117	19.4707	19.5349	19.7026	19.8425	21.068	21.0415	20.9195	20.5735	20.8602	20.4084	23.1434	23.2068	22.6228
P10398	P10398	Serine/threonine-protein kinase A-Raf	ARAF	+	+	5	5	3	10.2	10.2	6.4	67.585	0	14.231	101970000	23	3.90846	0.00036	2.33877	1.59636	3.90846	0.00036	2.33877	1.59636	NaN	NaN	NaN	19.7369	19.6687	19.9336	19.7434	NaN	20.0583	20.9046	20.8008	20.9683	20.781	20.6802	20.6639	21.7801	21.9186	21.8235
O94822	O94822	E3 ubiquitin-protein ligase listerin	LTN1	+	+	13	13	13	9.2	9.2	9.2	200.55	0	83.13	141650000	24	3.83403	0.000430769	2.05604	1.45214	3.83403	0.000430769	2.05604	1.45214	NaN	19.1885	19.303	19.678	19.992	19.61	20.2265	20.0791	20.3815	21.1801	20.69	21.4803	21.0843	20.9128	21.6895	22.0039	22.1291	22.6064
Q9NUM3	Q9NUM3	Zinc transporter ZIP9	SLC39A9	+	+	1	1	1	4.9	4.9	4.9	32.251	0	5.7653	25920000	4	3.80854	0.000533333	1.99565	1.41935	3.80854	0.000533333	1.99565	1.41935	NaN	17.5541	17.0392	17.1909	16.99	17.3848	NaN	17.0817	NaN	18.3598	18.0445	17.9271	18.3342	18.665	19.1732	19.5689	20.7258	20.6605
Q9NYY8	Q9NYY8	FAST kinase domain-containing protein 2	FASTKD2	+	+	4	4	4	6.9	6.9	6.9	81.462	0	11.152	264740000	5	3.77855	5.47945e-05	2.8133	1.78466	3.77855	5.47945e-05	2.8133	1.78466	NaN	19.669	19.6265	20.7317	21.0643	20.1165	NaN	NaN	19.8926	21.66	21.6711	21.6039	21.395	21.314	21.3827	23.2389	23.2877	24.4629
P28288	P28288	ATP-binding cassette sub-family D member 3	ABCD3	+	+	8	8	8	15.6	15.6	15.6	75.475	0	26.946	120460000	26	3.77834	4.5977e-05	2.58715	1.69087	3.77834	4.5977e-05	2.58715	1.69087	19.2399	NaN	NaN	19.9993	19.3949	19.0678	19.2851	19.4081	19.9859	20.8539	21.0259	20.8961	20.9079	21.0045	20.4809	22.491	22.5102	22.4847
Q6P3X3	Q6P3X3	Tetratricopeptide repeat protein 27	TTC27	+	+	9	9	9	11.9	11.9	11.9	96.631	0	37.39	110350000	24	3.77676	4.87805e-05	2.68773	1.73303	3.77676	4.87805e-05	2.68773	1.73303	NaN	NaN	NaN	19.7434	19.8268	19.5709	19.7776	19.1372	19.0067	20.4326	21.3792	20.6247	20.9295	20.7235	20.8547	22.261	22.07	22.2486
P50748	P50748	Kinetochore-associated protein 1	KNTC1	+	+	5	5	5	2.9	2.9	2.9	250.75	0	13.047	27984000	7	3.65698	0.0010068	1.94155	1.37767	3.65698	0.0010068	1.94155	1.37767	NaN	NaN	NaN	19.246	NaN	NaN	NaN	NaN	NaN	19.0116	18.7205	18.6645	18.8153	18.6349	18.4075	20.2939	20.0629	19.8836
Q6IQ23	Q6IQ23	Pleckstrin homology domain-containing family A member 7	PLEKHA7	+	+	2	2	2	1.8	1.8	1.8	127.13	0.0015576	4.196	103290000	11	3.6381	0.000477612	2.05103	1.42996	3.6381	0.000477612	2.05103	1.42996	NaN	NaN	NaN	20.5357	NaN	20.2783	19.9506	NaN	19.9175	20.6085	20.6217	20.7271	20.8317	20.7965	21.667	21.3666	21.3058	21.247
Q9Y241	Q9Y241	HIG1 domain family member 1A, mitochondrial	HIGD1A	+	+	1	1	1	19.4	19.4	19.4	10.143	0	22.338	43213000	12	3.53096	0.000827586	1.98501	1.38683	3.53096	0.000827586	1.98501	1.38683	NaN	NaN	NaN	17.9416	18.2547	NaN	19.4421	NaN	19.5934	19.7965	19.9356	19.5481	19.3662	19.5339	19.8339	20.6124	20.6387	20.701
Q8N3P4	Q8N3P4	Vacuolar protein sorting-associated protein 8 homolog	VPS8	+	+	5	5	5	3.4	3.4	3.4	161.75	0	13.021	24143000	8	3.32736	0.000993289	2.00961	1.37712	3.32736	0.000993289	2.00961	1.37712	NaN	NaN	NaN	16.2459	NaN	NaN	NaN	NaN	NaN	18.6534	18.6802	18.3405	17.7433	17.8329	18.4303	20.3339	20.5806	20.6435
Q03001	Q03001	Dystonin	DST	+	+	1	1	1	0.2	0.2	0.2	860.65	0.0020513	4.0687	82409000	4	3.25811	0	3.51733	1.93452	3.25811	0	3.51733	1.93452	NaN	NaN	NaN	NaN	NaN	NaN	NaN	NaN	NaN	21.0573	NaN	21.1236	21.5231	NaN	21.1506	21.5345	21.8848	22.0524
O95714;Q9BVR0	O95714	E3 ubiquitin-protein ligase HERC2	HERC2	+	+	4	4	4	1.1	1.1	1.1	527.22	0	11.027	47994000	10	3.1747	0.000571429	2.12961	1.41388	3.1747	0.000571429	2.12961	1.41388	NaN	NaN	NaN	17.6593	17.7671	17.2802	19.1359	19.1334	19.4862	19.542	19.148	17.9281	20.7372	19.5597	20.842	20.9212	20.6596	20.5825
P30260	P30260	Cell division cycle protein 27 homolog	CDC27	+	+	2	2	2	2.4	2.4	2.4	91.866	0.0015633	4.2362	402390000	7	1.61213	0.000805556	3.16283	1.39144	1.61213	0.000805556	3.16283	1.39144	NaN	NaN	NaN	22.5275	22.2034	22.0832	16.9667	19.2381	NaN	23.8755	22.2796	22.3446	23.6033	22.8028	NaN	25.1723	22.7056	NaN
P55786;A6NEC2	P55786	Puromycin-sensitive aminopeptidase	NPEPPS	+		31	31	31	39.4	39.4	39.4	103.28	0	323.31	4038300000	406	11.855	0.0078914	0.999517	0.950819	11.855	0.0078914	0.999517	0.950819	25.2729	25.2713	25.23	25.4506	25.4517	25.4359	25.1498	25.1551	25.1847	26.4205	26.4099	26.3611	26.2079	26.25	26.2521	26.2843	26.2382	26.1737
Q9Y285	Q9Y285	Phenylalanine--tRNA ligase alpha subunit	FARSA	+		12	12	12	33.3	33.3	33.3	57.563	0	270.2	967970000	145	11.3558	0.004	1.19056	1.11711	11.3558	0.004	1.19056	1.11711	23.2351	23.1823	23.1636	23.1614	23.2387	23.103	23.0306	23.0423	22.9303	24.2361	24.2479	24.2298	24.1963	24.1637	24.1516	24.6004	24.5276	24.449
Q9Y6N5	Q9Y6N5	Sulfide:quinone oxidoreductase, mitochondrial	SQRDL	+		19	19	19	44.7	44.7	44.7	49.96	0	323.31	1316400000	191	11.2217	0.00195876	1.36462	1.26717	11.2217	0.00195876	1.36462	1.26717	23.3906	23.3965	23.4252	23.4543	23.5341	23.5462	23.2952	23.3269	23.2548	24.658	24.6268	24.6409	24.6166	24.6177	24.6277	25.1117	24.9613	25.0446
O43242	O43242	26S proteasome non-ATPase regulatory subunit 3	PSMD3	+		18	18	18	36.7	36.7	36.7	60.977	0	160.35	1019000000	153	10.8108	0.00398513	1.19946	1.11897	10.8108	0.00398513	1.19946	1.11897	22.9636	23.0702	23.2696	23.3344	23.3774	23.2488	23.06	23.1302	22.9523	24.3541	24.2546	24.4033	24.2407	24.145	24.2381	24.5023	24.473	24.5906
P43490	P43490	Nicotinamide phosphoribosyltransferase	NAMPT	+		23	23	23	56.6	56.6	56.6	55.52	0	323.31	1751000000	179	9.88732	0.00237383	1.32178	1.21121	9.88732	0.00237383	1.32178	1.21121	23.9466	24.005	23.8579	24.0465	24.0894	23.996	23.4156	23.5185	23.5254	25.0743	25.0695	25.026	25.1444	25.1252	25.1401	25.2249	25.2486	25.2439
Q8IY17	Q8IY17	Neuropathy target esterase	PNPLA6	+		13	13	13	16.5	16.5	16.5	150.95	0	230.99	447100000	78	9.39065	0.00579459	1.1006	1.0171	9.39065	0.00579459	1.1006	1.0171	21.9067	21.7821	22.0825	22.1474	22.3643	22.0898	21.9672	22.0136	21.9563	22.9442	23.0452	22.9795	23.1308	23.0788	22.9514	23.316	23.4314	23.338
P57764	P57764	Gasdermin-D	GSDMD	+		7	7	7	23.8	23.8	23.8	52.8	0	48.542	450810000	38	8.88273	0.00641837	1.08717	0.999396	8.88273	0.00641837	1.08717	0.999396	22.0683	22.1669	22.2228	22.059	22.2252	21.9467	22.0165	22.3774	21.9899	23.1434	22.8925	23.0584	23.0835	23.228	23.2043	23.7007	23.21	23.3363
P06737	P06737	Glycogen phosphorylase, liver form	PYGL	+		27	23	22	31.5	26.2	24.9	97.147	0	323.31	1232800000	231	8.81942	0.0087382	1.00761	0.93106	8.81942	0.0087382	1.00761	0.93106	23.7084	23.6558	23.5838	23.725	23.8348	23.7926	23.2535	23.3054	23.2089	24.6283	24.5594	24.5764	24.5899	24.462	24.5781	24.5784	24.5873	24.577
P33993	P33993	DNA replication licensing factor MCM7	MCM7	+		23	23	23	38	38	38	81.307	0	192	1040300000	141	8.63646	0.00292887	1.3021	1.17372	8.63646	0.00292887	1.3021	1.17372	22.9627	23.0614	23.1317	23.1216	23.1742	23.1824	22.7799	22.7798	22.6821	24.434	24.322	24.3872	24.524	24.5508	24.5265	24.007	23.959	23.8843
P00403	P00403	Cytochrome c oxidase subunit 2	MT-CO2	+		1	1	1	4.4	4.4	4.4	25.565	0.0038462	3.175	43622000	5	8.41257	0.00237443	1.34825	1.20662	8.41257	0.00237443	1.34825	1.20662	18.3061	18.409	18.3538	18.5409	18.6072	18.6981	18.3862	18.8333	18.6209	19.6785	19.746	19.8321	19.6605	19.577	19.6232	20.4331	20.1534	20.1859
P25705	P25705	ATP synthase subunit alpha, mitochondrial	ATP5A1	+		22	22	22	47.2	47.2	47.2	59.75	0	323.31	6774000000	404	7.86479	0.0028	1.33567	1.18509	7.86479	0.0028	1.33567	1.18509	25.9009	25.9475	25.9711	25.7523	25.8045	25.7665	25.6858	25.7031	25.6754	27.0659	27.0187	26.9542	26.8108	26.7332	26.8395	27.62	27.5774	27.6084
P50570;Q05193;Q9UQ16	P50570	Dynamin-2	DNM2	+		13	13	13	17.2	17.2	17.2	98.063	0	63.274	327480000	61	7.84221	0.00971888	0.994584	0.908326	7.84221	0.00971888	0.994584	0.908326	21.4449	21.6665	21.3094	21.8843	21.9961	21.8889	21.4779	21.4253	21.4358	22.8793	22.7172	22.6255	22.6367	22.4852	22.422	22.5246	22.6178	22.572
Q01813	Q01813	ATP-dependent 6-phosphofructokinase, platelet type	PFKP	+		19	19	18	30.5	30.5	28.1	85.595	0	323.31	845030000	152	7.63118	0.00349606	1.28749	1.14213	7.63118	0.00349606	1.28749	1.14213	22.9606	22.8865	22.6366	22.9808	22.9791	23.0323	22.6397	22.5262	22.5276	24.0576	23.9088	23.863	23.7861	23.8405	23.8127	24.5222	24.4704	24.4958
P53618	P53618	Coatomer subunit beta	COPB1	+		32	32	32	42.5	42.5	42.5	107.14	0	323.31	3424900000	347	7.43152	0.0012129	1.56953	1.35262	7.43152	0.0012129	1.56953	1.35262	24.6285	24.6189	24.6296	24.5907	24.5163	24.5986	24.603	24.6491	24.6157	25.8495	25.9344	25.9196	25.8689	25.7456	25.8267	26.8118	26.803	26.8167
P36542	P36542	ATP synthase subunit gamma, mitochondrial	ATP5C1	+		7	7	7	24.5	24.5	24.5	32.996	0	53.302	902830000	79	7.3378	0.00818625	1.04516	0.942882	7.3378	0.00818625	1.04516	0.942882	22.9388	23.1729	23.1075	23.2567	23.1019	23.2663	23.2091	23.1456	23.145	23.8963	23.9377	23.9271	24.0624	24.1357	24.0182	24.6966	24.4992	24.5769
Q14204	Q14204	Cytoplasmic dynein 1 heavy chain 1	DYNC1H1	+		185	185	185	46.5	46.5	46.5	532.4	0	323.31	19353000000	2059	7.27066	0.00788966	1.05943	0.953412	7.27066	0.00788966	1.05943	0.953412	27.6767	27.7497	27.6969	27.2637	27.2882	27.2656	27.7361	27.7607	27.7062	28.507	28.499	28.5135	28.435	28.4253	28.4336	28.968	28.9342	28.9631
Q9UPU5	Q9UPU5	Ubiquitin carboxyl-terminal hydrolase 24	USP24	+		4	4	4	1.6	1.6	1.6	294.36	0	7.8826	19012000	4	7.01839	0.00174011	1.50504	1.29207	7.01839	0.00174011	1.50504	1.29207	NaN	NaN	NaN	NaN	NaN	NaN	NaN	NaN	NaN	18.9021	18.9247	18.4994	18.5644	18.5871	18.5878	19.0551	19.4546	19.2757
Q63HN8	Q63HN8	E3 ubiquitin-protein ligase RNF213	RNF213	+		81	81	81	19.8	19.8	19.8	591.4	0	323.31	1754600000	341	6.83668	0.00172093	1.52562	1.30134	6.83668	0.00172093	1.52562	1.30134	23.2532	23.4457	23.1568	23.8419	23.8157	23.8841	23.8082	23.6572	23.8324	24.9172	24.8696	24.8927	24.8419	24.7607	24.9359	25.7587	25.725	25.724
O95831	O95831	Apoptosis-inducing factor 1, mitochondrial	AIFM1	+		14	14	14	30.3	30.3	30.3	66.9	0	52.55	351050000	76	6.78191	0.00149693	1.5602	1.32454	6.78191	0.00149693	1.5602	1.32454	21.1707	20.8579	21.7806	21.7352	20.865	21.8195	21.2831	20.8664	21.2335	22.6481	22.8543	22.8074	22.5106	22.4995	22.5577	23.5256	23.0216	23.2289
P06493;P24941;Q00526;Q00534;Q96Q40;O94921;Q07002;Q00537;Q9NYV4	P06493	Cyclin-dependent kinase 1	CDK1	+		14	14	13	51.2	51.2	48.5	34.095	0	171.79	1142500000	149	6.65136	0.00350988	1.31765	1.14213	6.65136	0.00350988	1.31765	1.14213	22.951	23.042	22.9017	23.2956	23.2791	23.2771	23.2907	23.4444	23.4059	24.1589	24.2618	24.2402	24.2159	24.2507	24.3886	25.1277	25.0153	25.0874
Q9NPQ8;Q9NVN3	Q9NPQ8	Synembryn-A	RIC8A	+		8	8	8	18.8	18.8	18.8	59.709	0	45.924	162660000	51	6.60318	0.00469136	1.21675	1.06443	6.60318	0.00469136	1.21675	1.06443	19.9999	20.4741	19.8145	20.8271	20.898	20.8331	20.5013	20.4184	20.405	21.642	21.364	21.4543	21.7995	21.7933	21.552	22.0641	21.8407	21.6122
O94915	O94915	Protein furry homolog-like	FRYL	+		7	7	7	2.7	2.7	2.7	339.59	0	16.677	55492000	19	6.52259	0.00145679	1.58034	1.32971	6.52259	0.00145679	1.58034	1.32971	18.5527	18.1467	19.0103	18.784	19.104	18.492	19.0256	18.1765	18.3127	20.1177	20.0709	19.5725	20.3145	20.2357	19.6303	20.6967	20.8496	20.3396
P68363;Q9H853	P68363	Tubulin alpha-1B chain	TUBA1B	+		31	31	0	81.4	81.4	0	50.151	0	323.31	90281000000	1189	6.32445	0.00155689	1.57365	1.31759	6.32445	0.00155689	1.57365	1.31759	29.2809	29.3709	29.2794	29.3341	29.3313	29.2495	29.3329	29.3534	29.2954	30.6494	30.6023	30.5638	30.422	30.3965	30.3945	31.6461	31.669	31.647
P18085	P18085	ADP-ribosylation factor 4	ARF4	+		10	10	6	64.4	64.4	35.6	20.511	0	290.47	1201700000	152	6.23604	0.00805333	1.07206	0.944976	6.23604	0.00805333	1.07206	0.944976	23.237	23.3063	23.156	23.637	23.69	23.6657	23.2427	23.4773	23.6307	24.4164	24.2231	24.2312	24.3817	24.3065	24.2303	24.973	25.0027	24.9264
Q15048	Q15048	Leucine-rich repeat-containing protein 14	LRRC14	+		2	2	2	5.3	5.3	5.3	54.513	0	7.4392	17124000	12	6.12647	0.00242534	1.42461	1.20501	6.12647	0.00242534	1.42461	1.20501	NaN	NaN	NaN	17.5781	17.6529	NaN	NaN	17.4779	NaN	18.4868	18.3075	18.3764	18.4368	18.3035	18.7513	19.0482	19.03	18.6067
P78527	P78527	DNA-dependent protein kinase catalytic subunit	PRKDC	+		150	150	150	41.1	41.1	41.1	469.08	0	323.31	19965000000	1692	6.0499	0.00128205	1.63412	1.34836	6.0499	0.00128205	1.63412	1.34836	26.9704	27.0115	26.9407	26.7447	26.7486	26.7582	27.5318	27.5339	27.4959	28.4651	28.4344	28.45	28.2606	28.2798	28.2882	29.4581	29.406	29.4004
O60502	O60502	Protein O-GlcNAcase	MGEA5	+		2	2	2	3.5	3.5	3.5	102.91	0.00055463	4.9943	38738000	5	5.96165	0.0024	1.43363	1.20583	5.96165	0.0024	1.43363	1.20583	NaN	18.494	NaN	18.3243	18.3668	18.5418	18.4769	17.8587	18.584	19.4992	19.625	19.3169	19.2318	19.3561	19.4434	20.1957	20.1941	19.743
Q9UPN7	Q9UPN7	Serine/threonine-protein phosphatase 6 regulatory subunit 1	PPP6R1	+		8	8	8	13.7	13.7	13.7	96.723	0	20.037	112280000	22	5.85755	0.00205076	1.50601	1.25266	5.85755	0.00205076	1.50601	1.25266	19.4656	19.345	19.2399	19.7978	19.6707	19.8798	19.9587	20.1172	20.0255	21.0024	20.9529	21.2375	20.4821	21.0162	20.7836	21.7499	22.0285	21.8013
P07437;A6NNZ2	P07437	Tubulin beta chain	TUBB	+		24	5	4	71.4	19.4	16	49.67	0	323.31	14665000000	259	5.85073	0.00507602	1.21405	1.04368	5.85073	0.00507602	1.21405	1.04368	26.8761	26.8488	26.695	27.0352	27.0233	26.9005	27.0222	27.0217	26.9114	27.7797	27.6967	27.7464	27.8324	27.9187	28.0015	28.6776	28.7711	28.8364
Q15645	Q15645	Pachytene checkpoint protein 2 homolog	TRIP13	+		11	11	11	28.7	28.7	28.7	48.55	0	65.897	328730000	56	5.84745	0.00291667	1.39176	1.17225	5.84745	0.00291667	1.39176	1.17225	20.9715	21.5522	21.056	21.32	21.573	21.3034	21.3267	21.5611	21.3894	22.322	22.274	22.446	22.4128	22.4018	22.4714	23.4895	23.4068	23.3549
P04844	P04844	Dolichyl-diphosphooligosaccharide--protein glycosyltransferase subunit 2	RPN2	+		14	14	14	35.7	35.7	35.7	69.283	0	323.31	1361900000	171	5.76085	0.0058172	1.17904	1.01539	5.76085	0.0058172	1.17904	1.01539	23.4782	23.5789	23.4614	23.7818	23.8243	23.674	23.7393	23.5922	23.5201	24.6323	24.5937	24.4144	24.3475	24.5037	24.5259	25.379	25.3786	25.4866
A1L0T0	A1L0T0	Acetolactate synthase-like protein	ILVBL	+		9	9	9	18.8	18.8	18.8	67.867	0	49.708	211820000	29	5.66412	0.00191489	1.55814	1.28049	5.66412	0.00191489	1.55814	1.28049	19.7237	20.5716	20.0898	20.9857	20.972	21.308	19.9185	20.0156	20.0613	21.6305	22.0525	21.6058	21.9487	22.5147	21.9036	22.3645	21.9973	21.6522
P27708	P27708	CAD protein;Glutamine-dependent carbamoyl-phosphate synthase;Aspartate carbamoyltransferase;Dihydroorotase	CAD	+		63	63	63	38.6	38.6	38.6	242.98	0	323.31	5080200000	604	5.63734	0.00367568	1.34879	1.13474	5.63734	0.00367568	1.34879	1.13474	25.5427	25.5143	25.4933	25.2191	25.2609	25.2501	25.4355	25.3932	25.4136	26.4426	26.4112	26.3995	26.3771	26.3138	26.2952	27.5238	27.4567	27.4419
Q8WVX9	Q8WVX9	Fatty acyl-CoA reductase 1	FAR1	+		7	7	7	16.5	16.5	16.5	59.356	0	21.833	184190000	33	5.62575	0.001425	1.64212	1.3349	5.62575	0.001425	1.64212	1.3349	19.3834	19.6307	19.72	20.4531	20.5846	20.5802	20.7817	20.6789	20.848	21.9465	21.6093	21.626	21.7623	21.5467	21.5816	22.5348	22.4064	22.4263
O15269	O15269	Serine palmitoyltransferase 1	SPTLC1	+		8	8	8	24.1	24.1	24.1	52.743	0	66.305	281330000	43	5.61805	0.00308197	1.39013	1.16318	5.61805	0.00308197	1.39013	1.16318	21.0651	21.0538	20.6827	21.7532	21.7458	21.6615	20.5747	20.2491	20.6737	22.1947	22.3667	22.3518	22.2968	22.7439	22.4629	22.6726	22.4822	22.3991
P46734;P52564	P46734	Dual specificity mitogen-activated protein kinase kinase 3;Dual specificity mitogen-activated protein kinase kinase 6	MAP2K3;MAP2K6	+		2	2	2	6.3	6.3	6.3	39.318	0	6.2576	26975000	9	5.60865	0.00972	1.04049	0.907696	5.60865	0.00972	1.04049	0.907696	NaN	18.082	17.9993	18.2736	18.3777	18.3249	17.9207	18.392	18.1901	19.1794	18.9551	19.3802	18.552	18.9576	18.9107	19.5253	19.7395	19.4195
Q15043	Q15043	Zinc transporter ZIP14	SLC39A14	+		3	3	3	9.1	9.1	9.1	54.212	0	18.491	121360000	25	5.56718	0.00675862	1.14826	0.987582	5.56718	0.00675862	1.14826	0.987582	19.632	19.662	19.7584	20.4227	20.4978	20.6629	20.2985	20.3062	20.1732	21.1323	21.0799	21.1349	21.146	21.1022	21.0303	21.7572	21.6732	21.692
O95864	O95864	Fatty acid desaturase 2	FADS2	+		9	9	9	24.5	24.5	24.5	52.259	0	68.013	776800000	101	5.52155	0.00757944	1.11429	0.96122	5.52155	0.00757944	1.11429	0.96122	22.5451	22.8321	22.6234	22.8048	22.9217	22.9137	23.1441	23.3728	23.1085	23.8759	23.8353	23.8316	23.709	23.706	23.6612	24.5989	24.5336	24.543
P40616	P40616	ADP-ribosylation factor-like protein 1	ARL1	+		5	5	5	38.7	38.7	38.7	20.417	0	25.029	234350000	35	5.42234	0.00181215	1.58612	1.28853	5.42234	0.00181215	1.58612	1.28853	20.2713	20.3808	19.988	20.9869	20.8937	20.6725	21.005	20.9659	20.9967	21.8305	21.7428	21.6042	22.1143	22.0794	22.033	23.0381	22.9912	23.0023
P61619;Q9H9S3	P61619	Protein transport protein Sec61 subunit alpha isoform 1	SEC61A1	+		7	7	7	16.2	16.2	16.2	52.264	0	27.91	571320000	53	5.38249	0.00596809	1.18867	1.01216	5.38249	0.00596809	1.18867	1.01216	22.1462	22.1892	22.2395	22.2707	22.3063	22.2334	22.5969	22.6105	22.6974	23.1353	23.1873	23.3213	23.357	23.172	23.2691	24.2615	24.0464	24.2383
P16615;O14983;Q93084	P16615	Sarcoplasmic/endoplasmic reticulum calcium ATPase 2	ATP2A2	+		25	25	25	30	30	30	114.76	0	200.92	1239800000	186	5.29108	0.00466873	1.26812	1.06626	5.29108	0.00466873	1.26812	1.06626	23.4558	23.4409	23.4046	23.3711	23.3917	23.3392	23.4194	23.5083	23.432	24.4085	24.3737	24.4061	24.2643	24.2369	24.1863	25.4657	25.3898	25.4446
Q13620;Q13619	Q13620	Cullin-4B;Cullin-4A	CUL4B;CUL4A	+		15	15	15	16.2	16.2	16.2	103.98	0	48.731	233140000	55	5.17794	0.00467712	1.27651	1.06842	5.17794	0.00467712	1.27651	1.06842	20.726	21.1415	20.7471	21.5476	21.4552	21.5117	21.0422	19.8474	20.7508	22.086	22.2174	22.1678	21.9995	22.0805	22.1898	22.5766	22.6748	22.2658
Q9ULX6	Q9ULX6	A-kinase anchor protein 8-like	AKAP8L	+		3	3	3	4.8	4.8	4.8	71.639	0	9.5757	69927000	19	5.13738	0.00279661	1.44146	1.1799	5.13738	0.00279661	1.44146	1.1799	NaN	18.9114	NaN	19.1355	18.7907	19.3654	19.3202	19.6727	19.4484	19.9306	20.5384	20.399	20.5984	20.3497	20.1392	20.0641	21.2088	21.4908
Q96BY7	Q96BY7	Autophagy-related protein 2 homolog B	ATG2B	+		3	3	3	1.5	1.5	1.5	232.76	0	6.7004	12841000	2	4.98481	0.00352381	1.39536	1.14271	4.98481	0.00352381	1.39536	1.14271	NaN	NaN	NaN	NaN	NaN	NaN	NaN	NaN	NaN	18.7517	18.1806	17.7715	17.974	18.0639	18.4097	18.4711	18.6623	18.4632
Q8N3D4	Q8N3D4	EH domain-binding protein 1-like protein 1	EHBP1L1	+		3	3	3	3.3	3.3	3.3	161.85	0	6.534	12332000	3	4.98012	0.00788128	1.12184	0.952389	4.98012	0.00788128	1.12184	0.952389	NaN	NaN	NaN	NaN	NaN	17.8055	NaN	NaN	NaN	18.2233	17.9563	18.2029	18.2928	17.9242	17.9748	18.1928	18.1193	18.2068
O15260	O15260	Surfeit locus protein 4	SURF4	+		1	1	1	4.8	4.8	4.8	30.394	0	10.668	133320000	16	4.9278	0.00465615	1.29408	1.07181	4.9278	0.00465615	1.29408	1.07181	19.4262	19.8093	19.8107	20.7286	20.8042	20.6319	20.1747	20.1594	19.7326	21.1993	21.3507	21.0099	21.3889	21.0949	21.1539	21.8418	22.1026	21.7824
O94973	O94973	AP-2 complex subunit alpha-2	AP2A2	+		21	21	12	27.9	27.9	17.7	103.96	0	119.86	862180000	132	4.80001	0.00214778	1.56018	1.24169	4.80001	0.00214778	1.56018	1.24169	22.8194	23.1609	23.1538	23.2011	23.019	22.993	21.539	21.3172	21.8409	24.1308	24.1492	24.0501	24.1643	24.2221	23.971	24.1648	24.1142	24.1195
Q9UBM7	Q9UBM7	7-dehydrocholesterol reductase	DHCR7	+		7	7	7	16.8	16.8	16.8	54.489	0	39.229	365150000	71	4.76387	0.00461039	1.31177	1.07766	4.76387	0.00461039	1.31177	1.07766	21.0735	21.127	21.1448	21.7332	21.7515	21.6578	21.9523	21.9841	22.1744	22.6458	22.5519	22.64	22.5451	22.5882	22.6227	23.4898	23.6823	23.6385
P04350	P04350	Tubulin beta-4A chain	TUBB4A	+		23	4	2	73.6	14.2	6.3	49.585	0	127.45	654450000	51	4.73239	0.00357813	1.40676	1.13958	4.73239	0.00357813	1.40676	1.13958	22.1189	22.7437	21.9407	22.9122	22.8703	22.6695	21.7486	21.634	22.3961	23.4357	23.3062	23.6865	23.2043	23.5889	23.3215	24.3372	24.3731	24.4415
Q9BZX2;Q9HA47	Q9BZX2	Uridine-cytidine kinase 2	UCK2	+		6	6	6	28.7	28.7	28.7	29.299	0	27.511	115810000	38	4.71719	0.00188108	1.6358	1.28452	4.71719	0.00188108	1.6358	1.28452	19.2236	19.9866	NaN	19.6917	19.8995	20.1263	19.7784	20.013	19.7526	21.1382	21.0435	21.0011	20.6348	20.9182	20.9106	21.7782	21.9812	21.7386
Q8TB61	Q8TB61	Adenosine 3-phospho 5-phosphosulfate transporter 1	SLC35B2	+		3	3	3	7.6	7.6	7.6	47.514	0	8.2346	57816000	15	4.7096	0.00405797	1.36789	1.11298	4.7096	0.00405797	1.36789	1.11298	18.262	18.5736	18.7519	18.7413	19.0171	18.8426	19.7724	19.4001	19.234	20.1277	20.2843	20.2934	19.4554	20.0678	19.9912	20.7334	21.2138	20.7391
P51571	P51571	Translocon-associated protein subunit delta	SSR4	+		5	5	5	36.4	36.4	36.4	18.998	0	48.323	357300000	52	4.70127	0.00741371	1.15113	0.964844	4.70127	0.00741371	1.15113	0.964844	21.5108	21.5338	21.3717	22.0485	21.8656	21.9125	21.794	21.6375	21.5235	22.5597	22.4551	22.4359	22.5287	22.4829	22.4516	23.5361	23.4959	23.6119
Q9Y2T2;P53677	Q9Y2T2	AP-3 complex subunit mu-1	AP3M1	+		6	6	6	22.7	22.7	22.7	46.939	0	43.706	320980000	24	4.69289	0.00507918	1.26645	1.04426	4.69289	0.00507918	1.26645	1.04426	21.9441	21.3815	21.0068	21.8581	22.0579	21.8884	21.1199	21.068	20.7882	22.5914	22.3185	22.3579	22.5279	22.4683	22.4738	23.2192	23.4418	23.1122
P16144	P16144	Integrin beta-4	ITGB4	+		21	21	21	15.2	15.2	15.2	202.16	0	90.325	438910000	104	4.68358	0.00868966	1.10493	0.931652	4.68358	0.00868966	1.10493	0.931652	21.4259	22.0054	22.0878	22.3594	22.534	22.4296	20.8794	21.7025	21.5203	23.1087	22.7732	23.0127	23.0314	22.9606	23.1171	23.0605	22.97	22.8546
Q9BUF5	Q9BUF5	Tubulin beta-6 chain	TUBB6	+		17	5	5	54	21.5	21.5	49.857	0	61.673	445270000	48	4.61404	0.00757209	1.14922	0.960708	4.61404	0.00757209	1.14922	0.960708	21.6985	21.7776	21.645	22.0295	22.045	21.9257	22.0392	22.1682	22.1314	22.9024	22.7997	22.6346	22.5921	22.7641	22.6462	23.8167	23.8365	23.8108
O00220	O00220	Tumor necrosis factor receptor superfamily member 10A	TNFRSF10A	+		1	1	1	2.8	2.8	2.8	50.089	0.0082759	2.78	27139000	6	4.5799	0.00339442	1.42679	1.1457	4.5799	0.00339442	1.42679	1.1457	NaN	NaN	NaN	18.0208	18.2709	18.3868	NaN	17.9929	NaN	18.4847	18.3864	18.7304	19.3388	19.3227	19.1764	19.571	19.6973	19.6863
Q14C86	Q14C86	GTPase-activating protein and VPS9 domain-containing protein 1	GAPVD1	+		2	2	2	2	2	2	164.98	0	7.7383	24685000	10	4.56873	0.00455082	1.32896	1.08129	4.56873	0.00455082	1.32896	1.08129	NaN	NaN	NaN	18.1722	17.9123	18.0966	NaN	NaN	NaN	18.5785	19.0558	19.095	19.1172	19.0385	18.8007	19.3035	19.5418	19.6638
O15027	O15027	Protein transport protein Sec16A	SEC16A	+		9	9	9	5.9	5.9	5.9	251.89	0	26.145	123020000	30	4.45054	0.00386466	1.40304	1.12437	4.45054	0.00386466	1.40304	1.12437	NaN	19.6786	19.8034	20.1871	20.1754	20.113	19.8661	20.2946	20.2791	20.8245	20.7802	20.7832	21.1762	21.0179	21.2945	21.7081	21.8726	22.097
Q3ZCQ8	Q3ZCQ8	Mitochondrial import inner membrane translocase subunit TIM50	TIMM50	+		5	5	5	20.7	20.7	20.7	39.646	0	44.158	353400000	28	4.44446	0.00921263	1.10095	0.921499	4.44446	0.00921263	1.10095	0.921499	21.1823	21.0915	20.8298	21.6159	21.9432	21.9798	21.9058	21.477	21.7061	22.4682	21.9459	22.579	22.5715	22.5772	22.2002	22.9951	23.0936	23.2093
Q96KG9	Q96KG9	N-terminal kinase-like protein	SCYL1	+		11	11	11	20.5	20.5	20.5	89.63	0	45.686	279410000	41	4.44061	0.00891064	1.1085	0.92666	4.44061	0.00891064	1.1085	0.92666	20.4283	20.8415	20.6452	21.6197	21.6556	21.6945	21.2002	21.3571	21.8887	22.9813	22.0221	22.3228	22.2901	22.2464	22.5521	22.1881	22.5243	22.1801
P29728	P29728	2-5-oligoadenylate synthase 2	OAS2	+		3	3	3	6.4	6.4	6.4	82.43	0	9.741	54896000	19	4.4396	0.004675	1.31626	1.06747	4.4396	0.004675	1.31626	1.06747	NaN	19.6156	19.2227	18.826	19.2384	18.9599	18.4502	18.5636	NaN	20.1947	19.9929	20.1978	20.1933	20.0872	20.1903	20.0589	20.0855	19.7698
O43264	O43264	Centromere/kinetochore protein zw10 homolog	ZW10	+		8	8	8	13.5	13.5	13.5	88.828	0	60.498	130590000	35	4.36739	0.00555125	1.25705	1.02533	4.36739	0.00555125	1.25705	1.02533	19.4282	19.8889	19.7409	20.0174	20.2029	20.023	20.4857	20.6486	20.4858	20.8691	21.2288	21.1487	20.7652	20.978	21.0409	21.9476	22.1467	22.1099
P51808	P51808	Dynein light chain Tctex-type 3	DYNLT3	+		2	2	2	23.3	23.3	23.3	13.062	0	5.642	34846000	12	4.34956	0.00172414	1.69449	1.29766	4.34956	0.00172414	1.69449	1.29766	NaN	NaN	NaN	18.5328	18.6961	18.851	17.952	NaN	17.9968	19.2414	19.5147	19.1747	19.0929	19.1199	20.0764	19.7652	20.116	19.9872
Q8N357	Q8N357	Solute carrier family 35 member F6	SLC35F6	+		1	1	1	3.2	3.2	3.2	40.214	0.0019714	3.554	43383000	13	4.31044	0.00558659	1.2617	1.0261	4.31044	0.00558659	1.2617	1.0261	18.3038	18.4983	NaN	18.2336	18.5989	18.3182	19.1209	19.3833	19.0755	19.1457	19.6761	19.9722	19.3721	20.1372	19.5454	20.0617	20.1497	20.8059
Q92616	Q92616	Translational activator GCN1	GCN1L1	+		67	67	67	29.2	29.2	29.2	292.75	0	323.31	2560600000	423	4.25478	0.00785253	1.15772	0.954256	4.25478	0.00785253	1.15772	0.954256	24.4576	24.5128	24.2422	24.162	24.1997	24.2034	25.1161	25.1839	25.0981	25.5452	25.501	25.5466	25.3423	25.3265	25.297	26.3663	26.3343	26.3363
Q3V6T2	Q3V6T2	Girdin	CCDC88A	+		7	7	7	4.8	4.8	4.8	216.04	0	19.313	42196000	16	4.24221	0.00197917	1.65587	1.26809	4.24221	0.00197917	1.65587	1.26809	NaN	NaN	NaN	18.3731	18.926	18.5258	NaN	18.9775	18.9776	19.9127	19.5217	19.7894	19.3973	19.4751	19.0259	20.193	20.5338	20.3532
Q969M3	Q969M3	Protein YIPF5	YIPF5	+		1	1	1	4.7	4.7	4.7	27.989	0.001992	3.7369	44167000	5	4.15378	0.00457516	1.35348	1.07864	4.15378	0.00457516	1.35348	1.07864	NaN	17.9885	18.6583	18.8762	18.462	18.9154	19.0397	18.9591	18.9438	19.7405	19.6531	19.683	19.5114	19.7381	19.6637	20.2688	20.3356	20.3535
Q9H269	Q9H269	Vacuolar protein sorting-associated protein 16 homolog	VPS16	+		3	3	3	4.6	4.6	4.6	94.693	0	8.1169	29639000	8	4.12579	0.00192513	1.69181	1.28122	4.12579	0.00192513	1.69181	1.28122	NaN	NaN	NaN	18.1743	18.1004	18.4064	NaN	NaN	NaN	19.3913	19.3999	19.5566	19.733	19.3893	19.1661	19.6827	19.1986	19.5761
Q96ND0	Q96ND0	Protein FAM210A	FAM210A	+		2	2	2	10.3	10.3	10.3	30.776	0	6.04	29655000	4	4.05673	0.00184615	1.70975	1.28664	4.05673	0.00184615	1.70975	1.28664	NaN	NaN	NaN	18.4149	18.3908	18.4549	NaN	NaN	NaN	18.7225	18.6727	18.9905	19.1597	18.9097	18.9778	20.5286	19.2176	20.1923
O15091	O15091	Mitochondrial ribonuclease P protein 3	KIAA0391	+		2	2	2	3.1	3.1	3.1	67.315	0	8.5374	23022000	13	4.03855	0.00479511	1.33471	1.06119	4.03855	0.00479511	1.33471	1.06119	17.4988	17.5856	NaN	18.1064	18.3605	17.9275	17.1543	NaN	17.5813	18.7609	18.7473	18.2826	19.3792	18.7425	18.7692	18.7063	19.0983	19.052
Q13509	Q13509	Tubulin beta-3 chain	TUBB3	+		19	7	4	49.8	24.2	17.6	50.432	0	171.61	609000000	57	4.01508	0.00543503	1.28667	1.02952	4.01508	0.00543503	1.28667	1.02952	22.7922	22.6262	22.6737	22.5712	22.4806	22.4359	21.5961	22.1749	21.5989	23.1801	23.2144	23.128	23.2559	23.2624	23.2519	24.4602	24.4135	24.3631
Q9H3H5	Q9H3H5	UDP-N-acetylglucosamine--dolichyl-phosphate N-acetylglucosaminephosphotransferase	DPAGT1	+		2	2	2	4.7	4.7	4.7	46.089	0.0015641	4.2398	25621000	5	3.99557	0.0023814	1.58189	1.20899	3.99557	0.0023814	1.58189	1.20899	NaN	17.7792	NaN	17.9338	17.8818	17.8703	NaN	18.8829	NaN	18.4381	19.0594	18.5263	18.6531	19.5237	19.515	19.0196	19.7361	19.0834
P53007	P53007	Tricarboxylate transport protein, mitochondrial	SLC25A1	+		5	5	5	17.4	17.4	17.4	34.012	0	12.21	147490000	10	3.96985	0.00127389	1.83209	1.34783	3.96985	0.00127389	1.83209	1.34783	19.8536	19.7759	19.8918	19.3417	19.6845	19.4644	19.7169	20.053	19.9589	20.428	21.4884	21.4093	20.3409	21.4808	20.5333	22.718	22.9745	22.856
Q9BSD7	Q9BSD7	Cancer-related nucleoside-triphosphatase	NTPCR	+		2	2	2	12.1	12.1	12.1	20.713	0.0015649	4.2491	19921000	3	3.96097	0.00852632	1.14714	0.936123	3.96097	0.00852632	1.14714	0.936123	NaN	NaN	NaN	17.9159	18.2767	18.0396	NaN	NaN	NaN	18.729	19.0521	18.7759	18.8531	18.9735	18.5812	18.2249	18.3319	18.3728
P68366	P68366	Tubulin alpha-4A chain	TUBA4A	+		25	4	4	60.9	12.1	12.1	49.924	0	83.597	458970000	37	3.93168	0.00489286	1.32979	1.05285	3.93168	0.00489286	1.32979	1.05285	22.641	22.553	22.5413	22.0861	22.0298	22.0349	21.4735	21.2724	21.1193	23.1693	22.9109	22.9088	22.8983	23.0014	22.8204	24.2465	23.9591	23.8049
P33991	P33991	DNA replication licensing factor MCM4	MCM4	+		14	14	14	19.2	19.2	19.2	96.557	0	87.435	434840000	92	3.89916	0.00184783	1.72797	1.28537	3.89916	0.00184783	1.72797	1.28537	21.6016	21.8229	21.8781	22.2043	21.9761	21.9013	18.9588	21.3193	20.6301	23.1923	23.2753	23.2053	23.1021	23.1446	23.2268	23.1802	22.8003	22.7175
O43294	O43294	Transforming growth factor beta-1-induced transcript 1 protein	TGFB1I1	+		3	3	3	8.9	8.9	8.9	49.814	0	6.8585	25158000	11	3.86031	0.00467089	1.36644	1.07195	3.86031	0.00467089	1.36644	1.07195	NaN	NaN	NaN	NaN	18.2464	18.5571	NaN	NaN	NaN	19.0036	19.0851	18.9372	18.8562	18.4002	18.9386	19.8363	19.4083	19.8547
Q6P1M0	Q6P1M0	Long-chain fatty acid transport protein 4	SLC27A4	+		2	2	2	3.4	3.4	3.4	72.063	0.00053821	4.6125	20096000	10	3.82608	0.00664987	1.24264	0.992679	3.82608	0.00664987	1.24264	0.992679	17.2718	NaN	17.9721	17.1552	17.7539	17.527	NaN	18.0009	18.0806	18.4011	18.6121	18.8768	18.3447	18.1799	18.2435	19.3287	19.5491	19.2028
Q9BPX3	Q9BPX3	Condensin complex subunit 3	NCAPG	+		7	7	7	8.1	8.1	8.1	114.33	0	23	82324000	37	3.8183	0.00467302	1.37016	1.072	3.8183	0.00467302	1.37016	1.072	20.0948	NaN	19.5767	19.6185	19.5595	19.2262	19.896	18.9392	19.8186	20.7388	20.4972	20.3706	20.1628	20.7797	20.7945	21.1781	21.2437	20.8699
Q9P2R3	Q9P2R3	Rabankyrin-5	ANKFY1	+		4	4	4	4.9	4.9	4.9	128.4	0	11.41	58089000	11	3.81122	0.00245045	1.59352	1.20355	3.81122	0.00245045	1.59352	1.20355	NaN	NaN	NaN	19.3661	19.1845	19.2457	18.7332	19.2076	19.2581	19.9064	20.2796	19.9446	20.3724	20.2085	20.4939	20.2755	20.5653	20.163
P52701	P52701	DNA mismatch repair protein Msh6	MSH6	+		20	20	20	18	18	18	152.78	0	62.958	388290000	75	3.80445	0.00232075	1.6134	1.21439	3.80445	0.00232075	1.6134	1.21439	19.2885	21.9356	21.4022	21.6618	21.9132	21.1976	22.0132	21.6232	21.7248	22.6947	22.8206	22.8697	22.5582	22.4425	22.8321	23.7922	23.526	23.7445
P18074	P18074	TFIIH basal transcription factor complex helicase XPD subunit	ERCC2	+		5	5	5	7.2	7.2	7.2	86.908	0	12.074	40622000	14	3.77646	0.00135849	1.85002	1.34136	3.77646	0.00135849	1.85002	1.34136	NaN	NaN	NaN	17.9084	18.0214	18.2775	18.6622	NaN	NaN	19.3175	19.7847	19.1635	19.6234	19.5265	19.6768	20.2	20.8178	20.7003
Q9BQE3	Q9BQE3	Tubulin alpha-1C chain	TUBA1C	+		30	3	3	81.3	13.4	13.4	49.895	0	231.22	577900000	87	3.77057	0.00234862	1.60637	1.20805	3.77057	0.00234862	1.60637	1.20805	22.0452	22.1226	22.3708	21.6128	21.923	21.8071	21.1954	22.3827	20.3285	23.2894	23.385	23.229	22.561	22.6018	22.4846	24.5336	24.1739	23.9875
O15427	O15427	Monocarboxylate transporter 4	SLC16A3	+		4	4	4	9.7	9.7	9.7	49.469	0	15.175	141390000	28	3.74148	0.00603141	1.27455	1.00883	3.74148	0.00603141	1.27455	1.00883	19.8644	19.7747	19.7057	20.4401	20.3209	20.1561	20.7502	20.8447	20.5698	21.0909	21.3284	21.2303	21.1188	21.1245	20.7854	22.4214	22.2288	22.5689
P33947	P33947	ER lumen protein-retaining receptor 2	KDELR2	+		2	1	0	14.2	9	0	24.422	0	6.0549	25961000	2	3.71212	0.00141615	1.84806	1.33477	3.71212	0.00141615	1.84806	1.33477	NaN	NaN	NaN	16.6885	NaN	16.5244	NaN	NaN	NaN	18.0004	17.8707	17.8035	19.1123	20.4583	20.4836	18.7043	18.666	18.2177
Q8TEQ6	Q8TEQ6	Gem-associated protein 5	GEMIN5	+		15	15	15	14.5	14.5	14.5	168.59	0	103.19	225390000	60	3.70867	0.00421127	1.43496	1.10481	3.70867	0.00421127	1.43496	1.10481	20.3361	19.9471	20.0964	21.0053	20.9454	21.0628	21.0611	21.3064	21.0066	21.912	21.9192	21.7428	21.198	21.7888	21.6826	23.2401	23.1477	23.0504
P05141;Q9H0C2	P05141	ADP/ATP translocase 2;ADP/ATP translocase 2, N-terminally processed	SLC25A5	+		15	15	6	44	44	19.5	32.852	0	123.14	11697000000	355	3.65235	0.00468536	1.37665	1.06673	3.65235	0.00468536	1.37665	1.06673	26.2836	26.3007	26.2977	26.2589	26.2522	26.2611	27.1022	27.1211	27.0929	27.4486	27.4349	27.4795	27.3513	27.3988	27.3997	28.9625	28.9007	28.9844
P12236	P12236	ADP/ATP translocase 3;ADP/ATP translocase 3, N-terminally processed	SLC25A6	+		14	6	3	52	30.2	12.8	32.866	0	214.94	939070000	57	3.63057	0.00449007	1.40644	1.08324	3.63057	0.00449007	1.40644	1.08324	22.4304	22.8682	22.7669	22.3586	22.3426	22.4182	23.5781	23.6921	23.4966	23.9013	23.897	23.9358	23.7405	23.7953	23.7032	25.299	25.2361	25.1014
Q2TAL8	Q2TAL8	Glutamine-rich protein 1	QRICH1	+		4	4	4	8.2	8.2	8.2	86.435	0	10.909	42238000	13	3.59958	0.00161404	1.81964	1.31014	3.59958	0.00161404	1.81964	1.31014	NaN	NaN	NaN	18.3189	18.5795	18.6866	NaN	NaN	18.2226	19.6557	19.5037	19.2574	18.7868	19.5738	18.5368	21.2387	20.9255	20.8382
Q9BV20	Q9BV20	Methylthioribose-1-phosphate isomerase	MRI1	+		10	10	10	37.4	37.4	37.4	39.149	0	83.71	209490000	49	3.55599	0.00597333	1.29552	1.01228	3.55599	0.00597333	1.29552	1.01228	20.6591	21.1096	20.6763	21.3751	21.2029	21.2725	19.7362	19.7819	19.6787	22.0231	21.9842	22.0313	22.4969	22.508	22.0368	21.2902	21.4722	21.3091
Q9Y4W2	Q9Y4W2	Ribosomal biogenesis protein LAS1L	LAS1L	+		3	3	3	7.5	7.5	7.5	83.064	0	9.1299	19048000	4	3.53071	0.00718854	1.23151	0.971521	3.53071	0.00718854	1.23151	0.971521	NaN	NaN	NaN	NaN	18.0665	NaN	NaN	NaN	18.7259	18.2603	18.6665	18.7991	18.7511	18.4948	19.5548	18.9097	19.0989	19.2044
Q96HW7	Q96HW7	Integrator complex subunit 4	INTS4	+		3	3	3	3.9	3.9	3.9	108.17	0	8.6529	10748000	8	3.52365	0.00669307	1.25931	0.988373	3.52365	0.00669307	1.25931	0.988373	NaN	NaN	NaN	17.0425	16.8174	NaN	16.9921	NaN	NaN	NaN	NaN	18.1053	17.221	17.8642	18.4181	19.2783	18.5744	18.3667
P49593	P49593	Protein phosphatase 1F	PPM1F	+		3	3	3	10.8	10.8	10.8	49.83	0	10.66	21099000	5	3.50042	0.00890405	1.16334	0.927205	3.50042	0.00890405	1.16334	0.927205	18.2746	NaN	NaN	17.7221	17.7719	17.6874	NaN	NaN	NaN	18.1769	18.4814	18.258	19.524	19.0912	18.6913	19.0219	18.7303	18.4414
Q96F07	Q96F07	Cytoplasmic FMR1-interacting protein 2	CYFIP2	+		7	1	1	6.9	1	1	148.4	0.002419	3.3002	17542000	6	3.45027	0.00191398	1.79238	1.2828	3.45027	0.00191398	1.79238	1.2828	NaN	NaN	NaN	NaN	NaN	NaN	NaN	NaN	NaN	18.7627	NaN	NaN	18.9256	19.016	19.1852	19.3537	19.2799	19.4252
P12235	P12235	ADP/ATP translocase 1	SLC25A4	+		13	3	3	46.6	10.4	10.4	33.064	0	8.2466	76197000	19	3.44364	0.00604167	1.29846	1.00793	3.44364	0.00604167	1.29846	1.00793	19.2224	18.4234	18.7449	19.3532	19.442	19.1057	20.1032	19.8669	19.8613	20.4	20.2808	20.2154	20.2232	20.1443	19.977	21.4403	21.6054	21.5227
Q15386	Q15386	Ubiquitin-protein ligase E3C	UBE3C	+		5	5	5	5.5	5.5	5.5	123.92	0	13.601	53226000	17	3.43121	0.00261883	1.63261	1.19733	3.43121	0.00261883	1.63261	1.19733	NaN	NaN	NaN	18.7376	18.5899	18.5787	18.9403	19.2126	19.0814	19.7382	19.8425	19.7752	19.4929	18.9997	19.3616	20.7535	20.8631	20.7126
Q8WVC6	Q8WVC6	Dephospho-CoA kinase domain-containing protein	DCAKD	+		2	2	2	8.2	8.2	8.2	26.55	0.00057737	5.4418	13282000	13	3.42932	0.00673684	1.2708	0.990406	3.42932	0.00673684	1.2708	0.990406	NaN	NaN	NaN	NaN	NaN	17.5712	NaN	NaN	NaN	18.2693	18.0277	18.4839	18.4584	17.9369	18.3212	18.3513	18.3944	18.0968
Q9Y4B6	Q9Y4B6	Protein VPRBP	VPRBP	+		4	4	4	3.3	3.3	3.3	169.01	0	9.6012	39218000	7	3.41332	0.00204975	1.72718	1.24588	3.41332	0.00204975	1.72718	1.24588	NaN	NaN	NaN	18.2744	18.6114	18.5584	18.6491	18.3857	NaN	19.0594	19.9033	18.8578	19.1084	18.7527	19.2045	20.4687	20.5671	21.0166
Q5JVF3	Q5JVF3	PCI domain-containing protein 2	PCID2	+		2	2	2	7	7	7	46.029	0	8.4792	37336000	12	3.35789	0.00874839	1.18058	0.931243	3.35789	0.00874839	1.18058	0.931243	NaN	NaN	NaN	18.1608	17.8574	18.2821	19.2559	19.2008	19.1985	19.1214	19.2255	19.0759	19.1557	19.886	19.4199	20.1245	20.204	20.3032
Q53H96	Q53H96	Pyrroline-5-carboxylate reductase 3	PYCRL	+		5	5	5	25.5	25.5	25.5	28.663	0	39.523	112550000	14	3.32578	0.00266667	1.64307	1.19438	3.32578	0.00266667	1.64307	1.19438	NaN	20.2691	NaN	20.511	20.4043	20.1039	NaN	20.3404	19.8081	21.2176	20.9906	21.0459	21.1926	21.0631	20.9801	21.7731	21.1097	21.1527
Q8TCG1	Q8TCG1	Protein CIP2A	KIAA1524	+		6	6	6	7	7	7	102.18	0	13.767	55515000	13	3.32321	0.00448	1.44245	1.08454	3.32321	0.00448	1.44245	1.08454	18.2561	NaN	NaN	18.9916	19.4716	19.1844	18.2763	19.0581	18.1307	20.0355	19.9352	19.5212	19.4027	19.2153	19.5331	21.5718	20.9218	20.9888
Q9BTW9	Q9BTW9	Tubulin-specific chaperone D	TBCD	+		12	12	12	12.9	12.9	12.9	132.6	0	38.748	230780000	31	3.27999	0.00229665	1.69496	1.21758	3.27999	0.00229665	1.69496	1.21758	19.7021	19.9342	18.8466	20.8181	20.8267	20.9288	21.2122	21.0447	21.118	21.4718	21.8239	21.971	21.388	21.6355	21.5247	23.0883	23.3027	23.48
Q969N2	Q969N2	GPI transamidase component PIG-T	PIGT	+		2	2	2	4.2	4.2	4.2	65.699	0	7.9804	17659000	5	3.27273	0.00860131	1.19319	0.934722	3.27273	0.00860131	1.19319	0.934722	NaN	NaN	NaN	18.1476	17.7089	NaN	NaN	NaN	NaN	18.3951	18.4538	NaN	18.4798	18.8217	18.6331	19.0299	19.3199	19.4128
Q13459	Q13459	Unconventional myosin-IXb	MYO9B	+		4	4	4	2.2	2.2	2.2	243.4	0	8.7023	27887000	10	3.24408	0.00788101	1.22507	0.952616	3.24408	0.00788101	1.22507	0.952616	NaN	17.74	NaN	18.0559	18.2041	18.097	18.8723	17.9946	NaN	19.2033	18.995	19.1021	18.8998	18.4529	18.4336	20.208	19.2633	19.0217
Q32P28	Q32P28	Prolyl 3-hydroxylase 1	LEPRE1	+		5	5	5	8	8	8	83.393	0	13.722	54246000	17	3.21428	0.00702651	1.269	0.977239	3.21428	0.00702651	1.269	0.977239	19.3242	NaN	NaN	19.4971	19.418	19.0779	NaN	19.6677	19.0513	20.1275	19.8442	19.8244	19.788	20.0338	19.9419	20.3892	20.2928	20.2815
Q9NRH3;P23258	Q9NRH3;P23258	Tubulin gamma-2 chain;Tubulin gamma-1 chain	TUBG2;TUBG1	+		2	2	2	5.3	5.3	5.3	51.091	0	6.2001	32259000	12	3.13547	0.00506122	1.39165	1.04304	3.13547	0.00506122	1.39165	1.04304	NaN	NaN	NaN	19.1202	18.9577	19.2606	NaN	NaN	NaN	18.9248	19.2068	18.8411	19.2408	19.718	19.4612	19.6695	19.599	19.5584
O76071	O76071	Probable cytosolic iron-sulfur protein assembly protein CIAO1	CIAO1	+		6	6	6	27.4	27.4	27.4	37.84	0	21.474	98407000	18	3.1286	0.00120261	2.01047	1.35501	3.1286	0.00120261	2.01047	1.35501	NaN	NaN	NaN	19.5924	19.892	20.092	19.9036	19.9596	19.8513	20.8776	20.6948	20.6213	20.6492	20.8224	20.5134	21.6309	21.9111	21.6617
Q14573	Q14573	Inositol 1,4,5-trisphosphate receptor type 3	ITPR3	+		4	4	4	2	2	2	304.1	0	9.9198	23611000	4	3.12642	0.00368992	1.56172	1.13499	3.12642	0.00368992	1.56172	1.13499	18.158	NaN	NaN	NaN	NaN	NaN	18.1821	17.9428	NaN	18.6667	18.3031	18.3757	18.5247	18.5466	18.9619	19.5989	20.0679	19.5174
Q9ULT8	Q9ULT8	E3 ubiquitin-protein ligase HECTD1	HECTD1	+		8	8	8	4.2	4.2	4.2	289.38	0	24.776	66035000	15	3.08524	0.00395506	1.54164	1.121	3.08524	0.00395506	1.54164	1.121	NaN	NaN	18.611	19.3806	19.6612	19.4185	19.3286	NaN	19.4493	20.3452	19.9632	20.1661	20.2624	20.1356	20.2245	20.1141	20.4021	21.1547
Q9UBD5	Q9UBD5	Origin recognition complex subunit 3	ORC3	+		3	3	3	5.6	5.6	5.6	82.253	0	10.076	38220000	10	3.07722	0.0055978	1.36412	1.02355	3.07722	0.0055978	1.36412	1.02355	NaN	NaN	NaN	18.3504	18.343	18.1616	18.7431	18.5176	18.1843	18.6292	19.231	18.7018	18.6488	19.3615	19.3293	20.774	20.9847	20.4079
Q96BD0	Q96BD0	Solute carrier organic anion transporter family member 4A1	SLCO4A1	+		5	5	5	8.6	8.6	8.6	77.193	0	13.481	92666000	25	3.07532	0.0017341	1.90328	1.29962	3.07532	0.0017341	1.90328	1.29962	NaN	NaN	19.5792	17.6273	19.8814	20.1823	20.2641	20.2535	NaN	20.6566	20.7771	20.7557	20.9261	20.45	20.4878	21.2864	21.4231	21.3682
Q03519	Q03519	Antigen peptide transporter 2	TAP2	+		5	5	5	7.1	7.1	7.1	75.663	0	18.433	44768000	12	3.07077	0.00510465	1.39619	1.04104	3.07077	0.00510465	1.39619	1.04104	NaN	18.4262	NaN	18.4672	18.5024	18.4217	18.6609	18.8726	18.6183	19.1921	19.3651	18.931	19.3071	18.9507	19.1722	20.6815	20.7051	21.2683
O75489	O75489	NADH dehydrogenase [ubiquinone] iron-sulfur protein 3, mitochondrial	NDUFS3	+		5	5	5	25	25	25	30.241	0	15.809	88340000	15	3.06541	0.00541972	1.37603	1.02942	3.06541	0.00541972	1.37603	1.02942	20.2902	19.4291	NaN	19.7868	19.896	19.8493	18.0988	19.4365	19.6532	20.4884	20.1566	20.2246	20.2149	20.7131	20.4662	21.5186	21.7192	21.2466
O95155	O95155	Ubiquitin conjugation factor E4 B	UBE4B	+		3	3	3	3.9	3.9	3.9	146.18	0	8.1643	18554000	2	3.05852	0.00455446	1.47231	1.08184	3.05852	0.00455446	1.47231	1.08184	NaN	NaN	NaN	NaN	18.4973	NaN	NaN	NaN	NaN	19.2767	19.0969	19.0979	19.1322	NaN	18.8452	19.3954	19.0754	19.2566
Q00325	Q00325	Phosphate carrier protein, mitochondrial	SLC25A3	+		11	11	11	30.4	30.4	30.4	40.094	0	155.42	2880900000	85	3.04148	0.00701222	1.29337	0.98092	3.04148	0.00701222	1.29337	0.98092	24.5846	24.3615	24.5586	24.3601	24.3193	24.4773	25.4539	25.2447	25.1911	25.5712	25.6012	25.6944	25.1902	25.3342	25.4	27.0878	27.1527	27.1596
Q9H270	Q9H270	Vacuolar protein sorting-associated protein 11 homolog	VPS11	+		4	4	4	4.4	4.4	4.4	107.84	0	9.0159	28519000	5	3.02429	0.00464309	1.46372	1.07456	3.02429	0.00464309	1.46372	1.07456	NaN	NaN	NaN	18.6682	18.7056	18.8618	NaN	18.4376	NaN	18.9037	18.8287	19.1379	19.4107	18.702	18.8915	19.8995	19.7712	19.4363
Q2NKX8	Q2NKX8	DNA excision repair protein ERCC-6-like	ERCC6L	+		10	10	10	11.4	11.4	11.4	141.1	0	35.008	131810000	33	3.01636	0.00280851	1.66796	1.17995	3.01636	0.00280851	1.66796	1.17995	19.7818	19.2106	NaN	20.2438	20.1366	20.2202	20.1711	20.8382	20.2669	20.9946	20.9686	21.477	21.287	21.0583	21.1069	21.8281	21.9775	22.0585
Q8IZV5	Q8IZV5	Retinol dehydrogenase 10	RDH10	+		4	4	4	16.7	16.7	16.7	38.087	0	9.4101	43578000	11	3.00667	0.00310204	1.6336	1.16176	3.00667	0.00310204	1.6336	1.16176	NaN	NaN	NaN	19.0293	19.4335	19.2773	NaN	NaN	18.8561	19.4968	19.4981	19.9337	20.0344	19.7468	19.7811	19.2208	19.6613	18.9436
Q6ZSZ5	Q6ZSZ5	Rho guanine nucleotide exchange factor 18	ARHGEF18	+		2	2	2	1.6	1.6	1.6	151.64	0.00056338	5.1239	13487000	9	3.0031	0.00480488	1.44048	1.06037	3.0031	0.00480488	1.44048	1.06037	NaN	NaN	NaN	NaN	NaN	NaN	NaN	NaN	NaN	18.2444	18.2256	18.27	18.4814	18.6741	18.1713	18.4423	18.6049	18.4345
Q92544	Q92544	Transmembrane 9 superfamily member 4	TM9SF4	+		2	2	2	4.4	4.4	4.4	74.518	0	8.4899	27639000	4	2.98624	0.00282051	1.6744	1.18031	2.98624	0.00282051	1.6744	1.18031	NaN	NaN	NaN	NaN	NaN	NaN	NaN	NaN	NaN	19.4517	NaN	19.257	19.7111	19.5717	19.3558	NaN	19.822	20.2403
Q9Y5V3;Q96JG8	Q9Y5V3	Melanoma-associated antigen D1	MAGED1	+		6	6	6	9.9	9.9	9.9	86.16	0	76.558	75710000	24	2.98515	0.00172727	1.90894	1.29211	2.98515	0.00172727	1.90894	1.29211	NaN	NaN	19.1893	19.4256	19.6685	19.543	19.5534	19.2702	19.8171	20.4399	20.8063	20.5581	20.1127	20.4995	20.7664	20.7583	21.3627	21.1438
O15270	O15270	Serine palmitoyltransferase 2	SPTLC2	+		3	3	3	7.5	7.5	7.5	62.924	0	11.073	43853000	20	2.93979	0.00423611	1.52569	1.10052	2.93979	0.00423611	1.52569	1.10052	NaN	NaN	NaN	19.1219	19.2075	19.294	NaN	19.3756	NaN	19.6465	19.6845	19.7	19.5915	19.6914	19.8084	19.9485	20.0584	20.1607
Q9H000	Q9H000	Probable E3 ubiquitin-protein ligase makorin-2	MKRN2	+		2	2	2	4.8	4.8	4.8	46.94	0	5.8804	15393000	5	2.89618	0.00415658	1.54742	1.10796	2.89618	0.00415658	1.54742	1.10796	NaN	NaN	NaN	NaN	NaN	NaN	NaN	17.9008	NaN	NaN	18.5308	18.4324	NaN	18.4305	18.6979	19.7529	19.706	20.1066
Q8NI60	Q8NI60	Atypical kinase ADCK3, mitochondrial	ADCK3	+		6	6	6	12.8	12.8	12.8	71.949	0	21.374	60000000	16	2.89255	0.00134177	2.04572	1.34155	2.89255	0.00134177	2.04572	1.34155	20.0671	19.9153	NaN	19.8601	NaN	18.7753	NaN	NaN	NaN	19.5951	19.9047	19.6841	19.9241	19.9661	20.2024	20.984	20.9049	21.0235
Q92609	Q92609	TBC1 domain family member 5	TBC1D5	+		8	8	8	13.6	13.6	13.6	89.003	0	21.304	105870000	26	2.83679	0.00100662	2.1332	1.37093	2.83679	0.00100662	2.1332	1.37093	NaN	NaN	NaN	20.0129	19.7655	20.0411	19.7543	20.3152	20.2316	20.8737	21.0591	21.0277	20.658	20.3862	20.3732	22.0322	22.0942	22.1098
P53985	P53985	Monocarboxylate transporter 1	SLC16A1	+		4	4	4	6.6	6.6	6.6	53.944	0	13.803	155120000	12	2.80647	0.00777778	1.27763	0.956366	2.80647	0.00777778	1.27763	0.956366	19.9462	20.1023	19.3967	20.2585	21.0016	20.2847	20.4765	20.8403	20.8999	21.0024	20.6781	21.5827	20.8263	21.4383	20.9975	22.7179	22.7674	22.6946
O75964	O75964	ATP synthase subunit g, mitochondrial	ATP5L	+		4	4	4	46.6	46.6	46.6	11.428	0	17.359	130800000	26	2.80385	0.00401481	1.58227	1.11717	2.80385	0.00401481	1.58227	1.11717	19.1159	19.3609	NaN	20.6068	20.9982	18.886	20.8194	20.5891	20.5588	20.9527	21.3279	21.3493	21.2198	20.838	21.2643	22.0359	21.8583	21.8288
Q969V3	Q969V3	Nicalin	NCLN	+		8	8	8	18.7	18.7	18.7	62.974	0	35.504	179570000	49	2.78827	0.00278788	1.72503	1.18483	2.78827	0.00278788	1.72503	1.18483	NaN	NaN	19.8991	20.6442	20.9079	20.7115	20.9484	21.0668	21.1654	21.5905	21.4889	21.5648	21.5892	21.6551	21.4311	22.5165	22.4424	22.5502
Q13439	Q13439	Golgin subfamily A member 4	GOLGA4	+		4	4	4	2.6	2.6	2.6	261.14	0	13.766	15909000	4	2.76467	0.00530312	1.42221	1.03173	2.76467	0.00530312	1.42221	1.03173	NaN	NaN	NaN	NaN	17.9197	NaN	NaN	NaN	NaN	18.6909	18.8485	18.7784	NaN	18.3833	18.2673	18.8831	19.7545	19.5053
Q9UGJ1	Q9UGJ1	Gamma-tubulin complex component 4	TUBGCP4	+		3	3	3	4.9	4.9	4.9	76.088	0	7.1322	32320000	8	2.75362	0.00420906	1.55989	1.10127	2.75362	0.00420906	1.55989	1.10127	NaN	NaN	NaN	17.4527	17.7167	17.0917	18.7409	18.6489	18.3443	18.6593	18.5666	18.7608	18.6143	18.4954	18.4896	20.6674	20.8749	20.5432
P30530;Q12866	P30530	Tyrosine-protein kinase receptor UFO	AXL	+		5	5	5	6.9	6.9	6.9	98.336	0	15.706	70025000	19	2.71091	0.002	1.90932	1.25932	2.71091	0.002	1.90932	1.25932	NaN	NaN	NaN	20.2691	20.3142	20.2313	NaN	NaN	NaN	19.6557	19.8668	19.9587	20.7172	20.5157	20.6541	19.7747	20.6504	20.6143
Q9H7D0	Q9H7D0	Dedicator of cytokinesis protein 5	DOCK5	+		2	2	2	1	1	1	215.31	0.0020439	4.0293	12540000	1	2.70151	0.00737292	1.30973	0.966559	2.70151	0.00737292	1.30973	0.966559	NaN	NaN	NaN	NaN	NaN	NaN	NaN	NaN	NaN	18.2772	NaN	18.3304	18.3462	18.394	18.344	18.5468	18.4245	18.8477
P43307	P43307	Translocon-associated protein subunit alpha	SSR1	+		2	2	2	9.1	9.1	9.1	32.235	0	31.079	90719000	17	2.68307	0.00237037	1.80147	1.20821	2.68307	0.00237037	1.80147	1.20821	20.2724	NaN	18.9451	19.2731	19.3962	19.0694	NaN	19.9109	20.3807	20.6031	20.6927	20.1035	20.3269	20.1397	20.3729	21.4911	21.8026	21.6394
P23458	P23458	Tyrosine-protein kinase JAK1	JAK1	+		2	2	2	2.9	2.9	2.9	133.28	0	15.346	23769000	8	2.6686	0.00793736	1.27936	0.947523	2.6686	0.00793736	1.27936	0.947523	NaN	NaN	NaN	18.0196	18.4031	18.2071	NaN	NaN	NaN	19.2243	19.2729	18.1186	19.3391	19.4692	19.4097	18.015	18.2393	18.0396
Q9H3U1	Q9H3U1	Protein unc-45 homolog A	UNC45A	+		8	8	8	9.4	9.4	9.4	103.08	0	25.754	90653000	34	2.60702	0.00458632	1.54149	1.07806	2.60702	0.00458632	1.54149	1.07806	19.3923	19.4364	NaN	19.7272	19.8705	20.0511	19.3343	19.8421	19.7238	20.4004	20.4247	20.8306	20.5078	20.7715	20.716	21.1363	21.0568	21.4239
Q9Y508	Q9Y508	E3 ubiquitin-protein ligase RNF114	RNF114	+		6	6	6	31.1	31.1	31.1	25.694	0	46.116	65178000	11	2.59326	0.00324194	1.70298	1.15308	2.59326	0.00324194	1.70298	1.15308	NaN	19.0235	NaN	18.7668	18.8714	18.8125	18.7888	18.5255	18.8529	18.9754	19.0346	18.8564	20.263	19.7775	19.9016	20.2732	21.7638	22.229
P42345	P42345	Serine/threonine-protein kinase mTOR	MTOR	+		3	3	3	1.4	1.4	1.4	288.89	0	12.219	32327000	11	2.58956	0.00381679	1.6503	1.12828	2.58956	0.00381679	1.6503	1.12828	NaN	NaN	NaN	18.4193	17.9683	17.7854	18.9326	18.7979	18.6041	18.9308	19.2558	18.917	18.6431	18.5447	18.9861	20.2333	20.3502	20.236
Q14257	Q14257	Reticulocalbin-2	RCN2	+		5	5	5	19.9	19.9	19.9	36.876	0	25.372	127590000	12	2.58448	0.00157143	2.08793	1.31625	2.58448	0.00157143	2.08793	1.31625	NaN	NaN	NaN	21.422	20.5614	20.1326	20.1891	19.7566	19.9909	20.7871	21.2167	21.6743	21.4203	20.9827	20.8375	20.9907	22.3609	21.9911
Q8TC07	Q8TC07	TBC1 domain family member 15	TBC1D15	+		4	4	4	6.5	6.5	6.5	79.49	0	10.043	49833000	2	2.54763	0.00854267	1.27423	0.935647	2.54763	0.00854267	1.27423	0.935647	NaN	NaN	18.9598	19.1087	19.1339	18.9703	18.8405	18.7227	18.4304	19.332	19.2871	19.1483	19.5116	20.4959	20.9406	19.4751	19.5784	19.7904
Q9UJX3	Q9UJX3	Anaphase-promoting complex subunit 7	ANAPC7	+		1	1	1	4	4	4	66.855	0	7.8225	17002000	3	2.53644	0.00580435	1.4329	1.01743	2.53644	0.00580435	1.4329	1.01743	NaN	NaN	NaN	16.8106	16.2806	NaN	17.0763	NaN	17.4353	17.8219	17.6748	17.9644	18.0724	17.9784	17.9942	19.4667	19.8307	19.6222
Q9HD45	Q9HD45	Transmembrane 9 superfamily member 3	TM9SF3	+		3	3	3	8	8	8	67.887	0	9.7025	46193000	11	2.52738	0.00890792	1.26367	0.92839	2.52738	0.00890792	1.26367	0.92839	19.5903	NaN	NaN	18.8845	18.4638	19.0357	19.18	NaN	19.2748	19.3048	19.504	19.9762	19.0297	19.5335	19.7235	20.6927	20.5929	20.663
Q13671	Q13671	Ras and Rab interactor 1	RIN1	+		6	6	6	13.9	13.9	13.9	84.098	0	20.152	83047000	23	2.52312	0.00397015	1.6472	1.1195	2.52312	0.00397015	1.6472	1.1195	NaN	NaN	NaN	19.7163	19.8333	19.8215	20.8225	19.6433	19.7168	20.5487	20.2534	20.786	20.0659	20.6536	20.5257	21.5759	21.1774	21.1609
O14545	O14545	TRAF-type zinc finger domain-containing protein 1	TRAFD1	+		4	4	4	8.1	8.1	8.1	64.84	0	11.76	27435000	12	2.46669	0.00758974	1.33455	0.960973	2.46669	0.00758974	1.33455	0.960973	NaN	17.7791	NaN	18.1948	18.2015	18.2874	17.8947	18.2003	NaN	17.8116	18.4625	18.2726	18.5716	18.8783	18.8984	20.4238	20.2824	20.3549
Q9Y679	Q9Y679	Ancient ubiquitous protein 1	AUP1	+		3	3	3	7.6	7.6	7.6	45.786	0	8.7488	60985000	21	2.45634	0.00841319	1.29247	0.938111	2.45634	0.00841319	1.29247	0.938111	NaN	NaN	NaN	19.5378	19.792	19.5431	19.5611	19.5047	19.7977	20.0946	19.9261	20.1743	20.1778	20.0091	19.9121	20.5871	20.7961	20.7379
Q96JG6	Q96JG6	Coiled-coil domain-containing protein 132	CCDC132	+		6	6	6	7.5	7.5	7.5	111.17	0	16.962	31503000	14	2.43996	0.00357977	1.71122	1.13873	2.43996	0.00357977	1.71122	1.13873	NaN	NaN	NaN	NaN	NaN	NaN	NaN	NaN	NaN	18.4017	18.7264	18.4232	18.4325	17.9863	18.3113	20.9067	21.0664	21.4417
P00747	P00747	Plasminogen;Plasmin heavy chain A;Activation peptide;Angiostatin;Plasmin heavy chain A, short form;Plasmin light chain B	PLG	+		2	2	2	2.5	2.5	2.5	90.568	0.002001	3.7993	15770000	3	2.43831	0.00634271	1.41837	1.00102	2.43831	0.00634271	1.41837	1.00102	NaN	NaN	NaN	NaN	NaN	NaN	NaN	NaN	NaN	17.5816	17.4193	17.7524	18.3116	18.3605	18.1429	18.8334	19.9623	19.9314
Q9H5Q4	Q9H5Q4	Dimethyladenosine transferase 2, mitochondrial	TFB2M	+		5	5	5	18.7	18.7	18.7	45.348	0	13.454	46708000	4	2.43483	0.00222222	1.91383	1.22431	2.43483	0.00222222	1.91383	1.22431	NaN	NaN	NaN	19.3149	19.2979	19.4043	NaN	NaN	NaN	18.8128	20.6154	19.2576	NaN	18.9082	19.487	20.0636	21.346	21.2552
Q9BT22	Q9BT22	Chitobiosyldiphosphodolichol beta-mannosyltransferase	ALG1	+		3	3	3	7.8	7.8	7.8	52.518	0	10.164	41021000	12	2.42645	0.00959671	1.25146	0.913962	2.42645	0.00959671	1.25146	0.913962	NaN	18.9681	NaN	18.8418	18.7409	18.9211	19.2126	18.7879	19.1678	19.4227	19.3607	19.3225	19.4274	19.3043	19.6263	20.4979	20.3482	20.1785
P08047	P08047	Transcription factor Sp1	SP1	+		1	1	1	3.6	3.6	3.6	80.692	0	56.474	20126000	3	2.40317	0.00794643	1.31882	0.947374	2.40317	0.00794643	1.31882	0.947374	NaN	NaN	NaN	17.4448	17.1284	17.3673	18.1702	NaN	NaN	18.0896	17.7248	17.7767	17.4773	18.1615	18.3367	19.8608	20.0985	19.9165
P50213	P50213	Isocitrate dehydrogenase [NAD] subunit alpha, mitochondrial	IDH3A	+		2	2	2	5.5	5.5	5.5	39.591	0.0015748	4.3353	47870000	2	2.3409	0.00516092	1.51283	1.03686	2.3409	0.00516092	1.51283	1.03686	NaN	NaN	NaN	19.7271	19.9204	19.9419	NaN	NaN	NaN	19.4593	19.7555	19.901	20.1284	20.1545	19.765	19.6585	19.6478	19.5726
Q9HCE0	Q9HCE0	Ectopic P granules protein 5 homolog	EPG5	+		4	4	4	1.9	1.9	1.9	292.48	0	21.577	20977000	8	2.30466	0.00890598	1.29765	0.927856	2.30466	0.00890598	1.29765	0.927856	NaN	NaN	NaN	NaN	17.7539	17.6148	NaN	18.1322	NaN	18.7671	NaN	18.4752	18.664	18.3839	18.6622	20.0371	19.8827	19.3574
Q9H4L7	Q9H4L7	SWI/SNF-related matrix-associated actin-dependent regulator of chromatin subfamily A containing DEAD/H box 1	SMARCAD1	+		2	2	2	2	2	2	117.4	0.00054855	4.7903	15960000	4	2.26499	0.00866957	1.31562	0.933375	2.26499	0.00866957	1.31562	0.933375	NaN	NaN	NaN	17.8003	17.6833	NaN	NaN	NaN	17.6095	17.7637	18.116	17.9193	17.5792	17.6943	18.0407	19.7432	19.3978	19.4271
Q9BWM7	Q9BWM7	Sideroflexin-3	SFXN3	+		8	8	8	30.8	30.8	30.8	35.503	0	23.923	158180000	25	2.26002	0.0027193	1.89277	1.19028	2.26002	0.0027193	1.89277	1.19028	NaN	17.4715	19.6632	19.0776	19.5931	20.1502	21.5805	20.5968	20.8761	20.7106	20.7433	20.7691	20.7522	20.9969	20.8283	22.8677	23.235	22.7296
A2RRP1	A2RRP1	Neuroblastoma-amplified sequence	NBAS	+		5	5	5	2.7	2.7	2.7	268.57	0	11.108	24319000	6	2.25066	0.00448161	1.64278	1.08515	2.25066	0.00448161	1.64278	1.08515	NaN	NaN	NaN	18.0802	NaN	NaN	NaN	NaN	NaN	19.4979	18.7429	19.1589	NaN	18.9666	18.6571	19.5061	19.9258	19.7646
O95159	O95159	Zinc finger protein-like 1	ZFPL1	+		3	3	3	12.9	12.9	12.9	34.114	0	7.7856	30575000	9	2.24942	0.00505882	1.55611	1.04649	2.24942	0.00505882	1.55611	1.04649	NaN	NaN	NaN	NaN	NaN	NaN	18.3753	NaN	18.9013	19.2384	19.2264	18.764	19.144	18.8383	NaN	20.656	20.7075	20.9326
Q6ZRV2	Q6ZRV2	Protein FAM83H	FAM83H	+		3	3	3	5.1	5.1	5.1	127.12	0	7.4264	14549000	5	2.2121	0.00894068	1.31047	0.925851	2.2121	0.00894068	1.31047	0.925851	NaN	NaN	NaN	NaN	NaN	NaN	NaN	NaN	NaN	18.1731	18.1231	18.4259	18.2484	18.149	17.8053	18.8512	19.7512	19.2198
Q13505	Q13505	Metaxin-1	MTX1	+		3	3	3	7.7	7.7	7.7	51.462	0	6.986	64427000	3	2.13347	0.00415714	1.73528	1.10839	2.13347	0.00415714	1.73528	1.10839	NaN	NaN	NaN	19.9854	19.7262	20.5178	NaN	NaN	20.1754	20.2455	20.1514	19.9838	20.1593	20.1906	20.0906	20.4858	20.44	20.3758
Q01432	Q01432	AMP deaminase 3	AMPD3	+		4	4	4	6.5	6.5	6.5	88.811	0	10.01	31888000	5	2.06711	0.00601575	1.52175	1.00905	2.06711	0.00601575	1.52175	1.00905	NaN	NaN	19.1649	19.5205	19.4061	NaN	NaN	NaN	NaN	19.6304	19.5072	18.9317	18.9062	19.2893	18.7317	19.5677	19.5767	19.7847
P55287	P55287	Cadherin-11	CDH11	+		3	3	3	4	4	4	87.964	0	11.586	44667000	9	2.00716	0.00602105	1.5398	1.0092	2.00716	0.00602105	1.5398	1.0092	NaN	NaN	NaN	18.6785	19.1002	18.5324	19.6958	18.9277	19.1397	19.8776	19.4281	19.2905	18.81	19.1963	19.5609	21.1031	21.1325	20.9672
Q5VYK3	Q5VYK3	Proteasome-associated protein ECM29 homolog	ECM29	+		8	8	8	5.9	5.9	5.9	204.29	0	25.498	75840000	14	1.94149	0.00940586	1.35354	0.918302	1.94149	0.00940586	1.35354	0.918302	NaN	NaN	NaN	19.9495	20.1864	19.6897	20.0629	20.0997	20.1437	20.5334	19.8381	20.556	20.1875	19.8054	19.8758	21.3661	21.3498	21.7237
Q9H845	Q9H845	Acyl-CoA dehydrogenase family member 9, mitochondrial	ACAD9	+		2	2	2	4	4	4	68.76	0	6.4703	24823000	2	1.87467	0.00785219	1.45401	0.954842	1.87467	0.00785219	1.45401	0.954842	NaN	NaN	NaN	NaN	NaN	19.2721	NaN	18.8955	NaN	19.7172	19.9847	19.4922	19.6555	NaN	19.5412	NaN	19.82	19.3531
P56385	P56385	ATP synthase subunit e, mitochondrial	ATP5I	+		2	2	2	34.8	34.8	34.8	7.9331	0	5.8716	66599000	8	1.85717	0.00788288	1.44757	0.949755	1.85717	0.00788288	1.44757	0.949755	NaN	19.4721	19.4653	19.5159	19.799	NaN	19.4252	19.2762	19.3866	20.8166	20.7714	20.7585	18.0963	19.4822	19.5384	21.292	21.259	21.2126
Q68DQ2	Q68DQ2	Very large A-kinase anchor protein	CRYBG3	+		6	6	6	2.7	2.7	2.7	330.63	0	13.349	21524000	6	1.5356	0.00938877	1.48758	0.917813	1.5356	0.00938877	1.48758	0.917813	NaN	NaN	NaN	NaN	17.9017	17.429	NaN	NaN	18.5821	18.9157	18.4333	18.0957	NaN	18.5787	NaN	20.9015	19.5143	20.5291
Q2KHR3	Q2KHR3	Glutamine and serine-rich protein 1	QSER1	+		9	9	9	5.9	5.9	5.9	189.97	0	22.567	35185000	20	1.33805	0.00705995	1.7757	0.975409	1.33805	0.00705995	1.7757	0.975409	NaN	NaN	NaN	NaN	NaN	NaN	NaN	NaN	NaN	NaN	17.4137	17.6434	17.8271	15.6661	17.6079	21.5865	21.6683	21.54
