# Supplementary material for: HSP27 functional switch drives castration-resistant prostate cancer via mTOR pathway activation, highlighting promising combination therapies
Source: J Exp Clin Cancer Res. 2026 Mar 25;45:98. doi: 10.1186/s13046-026-03695-6 (PMC13085302; doi:10.1186/s13046-026-03695-6)
Supplement: Supplementary file 3 — Supplementary Material 3. [file 13046_2026_3695_MOESM3_ESM.xlsx]

## Sheet: BP PNT1A
no enrichment term

## Sheet: BP LNCaP
ID	Description	GeneRatio	BgRatio	pvalue	p.adjust	qvalue	geneID	Count
GO:0048193	GO:0048193	Golgi vesicle transport	15/170	334/16992	1.36920665946786e-06	0.00290682573805027	0.00263031805634615	22796/2800/11014/22820/378/164/400/10897/6836/60412/57511/55770/160/51290/10945	15
GO:0006839	GO:0006839	mitochondrial transport	14/170	311/16992	3.03880703704889e-06	0.00322569366982739	0.0029188541276917	8402/7385/1468/498/79568/8604/10165/26128/56993/55737/10456/521/10632/89941	14
GO:0050690	GO:0050690	regulation of defense response to virus by virus	5/170	28/16992	7.70818254475131e-06	0.00545482384750234	0.00493594145409514	3055/161/51606/164/160	5

## Sheet: BP DU-145
ID	Description	GeneRatio	BgRatio	pvalue	p.adjust	qvalue	geneID	Count
GO:0048193	GO:0048193	Golgi vesicle transport	18/204	334/16992	1.19842301575984e-07	0.000329925856238684	0.00028560312712424	22820/2800/55770/60412/26958/10564/23041/9183/6836/83871/5537/51479/1315/11014/10945/51594/51290/738	18
GO:0006890	GO:0006890	retrograde vesicle-mediated transport, Golgi to ER	9/204	83/16992	6.62695681224591e-07	0.00091220060520565	0.000789654222259197	22820/26958/9183/6836/1315/11014/10945/51594/51290	9
GO:1905039	GO:1905039	carboxylic acid transmembrane transport	9/204	103/16992	4.11506956464832e-06	0.00377626217049228	0.00326895350679432	1468/54407/10166/10165/8604/31/9123/6576/79751	9
GO:1903825	GO:1903825	organic acid transmembrane transport	9/204	113/16992	8.82866839588896e-06	0.00607633102347058	0.00526002769691911	1468/54407/10166/10165/8604/31/9123/6576/79751	9
GO:0009130	GO:0009130	pyrimidine nucleoside monophosphate biosynthetic process	4/204	13/16992	1.32501021701197e-05	0.00616113874918963	0.00533344222691622	6470/7298/7371/790	4
GO:0007077	GO:0007077	mitotic nuclear envelope disassembly	6/204	44/16992	1.34278359953279e-05	0.00616113874918963	0.00533344222691622	57122/23165/2010/23511/9688/983	6
GO:0009129	GO:0009129	pyrimidine nucleoside monophosphate metabolic process	4/204	14/16992	1.83759817903472e-05	0.00676321383440249	0.00585463365174346	6470/7298/7371/790	4
GO:0030397	GO:0030397	membrane disassembly	6/204	48/16992	2.2430018415383e-05	0.00676321383440249	0.00585463365174346	57122/23165/2010/23511/9688/983	6
GO:0051081	GO:0051081	nuclear envelope disassembly	6/204	48/16992	2.2430018415383e-05	0.00676321383440249	0.00585463365174346	57122/23165/2010/23511/9688/983	6
GO:0006839	GO:0006839	mitochondrial transport	14/204	311/16992	2.4566704810761e-05	0.00676321383440249	0.00585463365174346	79568/7385/1468/8402/10166/10165/8604/498/31/10456/6576/60386/79751/90550	14
GO:1900034	GO:1900034	regulation of cellular response to heat	7/204	78/16992	4.16620523415538e-05	0.00907925854421052	0.00785953747838439	57122/23165/57521/9531/23511/9688/2475	7
GO:0006409	GO:0006409	tRNA export from nucleus	5/204	33/16992	4.28733603613283e-05	0.00907925854421052	0.00785953747838439	57122/11260/23165/23511/9688	5
GO:0071431	GO:0071431	tRNA-containing ribonucleoprotein complex export from nucleus	5/204	33/16992	4.28733603613283e-05	0.00907925854421052	0.00785953747838439	57122/11260/23165/23511/9688	5
GO:0007059	GO:0007059	chromosome segregation	14/204	330/16992	4.69766741940793e-05	0.00923762743259287	0.00799663085529289	55055/57122/996/9183/2068/64210/9319/56916/4085/55795/8239/9391/9735/23063	14
GO:0051170	GO:0051170	nuclear import	13/204	292/16992	5.38777482312926e-05	0.00931343645192029	0.00806225557846848	374403/57122/9531/2010/23511/9688/983/55705/51194/2475/50628/25929/23534	13
GO:0030705	GO:0030705	cytoskeleton-dependent intracellular transport	9/204	142/16992	5.47705953512441e-05	0.00931343645192029	0.00806225557846848	3315/84376/22820/7846/55704/4131/10376/84790/26985	9
GO:0051031	GO:0051031	tRNA transport	5/204	35/16992	5.75112312686687e-05	0.00931343645192029	0.00806225557846848	57122/11260/23165/23511/9688	5
GO:0006206	GO:0006206	pyrimidine nucleobase metabolic process	4/204	19/16992	6.78795217629971e-05	0.0103817957451962	0.00898708989891377	7298/7371/790/2475	4
GO:0051186	GO:0051186	cofactor metabolic process	15/204	389/16992	7.4528348934638e-05	0.010798765506161	0.00934804332343604	6470/10058/7298/10135/5211/31/5214/64210/56922/84188/9054/6319/9391/4704/6576	15
GO:0006835	GO:0006835	dicarboxylic acid transport	7/204	87/16992	8.41368687372999e-05	0.0110337824337406	0.00955148772821565	1468/54407/8402/10165/8604/22930/79751	7
GO:0009112	GO:0009112	nucleobase metabolic process	5/204	38/16992	8.63632653471815e-05	0.0110337824337406	0.00955148772821565	6470/7298/7371/790/2475	5
GO:0007093	GO:0007093	mitotic cell cycle checkpoint	9/204	151/16992	8.81740695758423e-05	0.0110337824337406	0.00955148772821565	55055/10498/983/9183/5591/4085/55795/4436/9735	9
GO:0016051	GO:0016051	carbohydrate biosynthetic process	10/204	192/16992	0.000111046340426706	0.013291764138901	0.0115061288204148	6513/2308/1468/8402/10165/8604/56052/2475/9852/6576	10
GO:0006006	GO:0006006	glucose metabolic process	10/204	194/16992	0.000120950484786675	0.0138740285257382	0.0120101709454839	2308/1468/8402/10165/8604/5211/5214/2475/9852/6576	10
GO:0072528	GO:0072528	pyrimidine-containing compound biosynthetic process	5/204	42/16992	0.000140778487621328	0.0155025270568607	0.0134198945673553	6470/7298/7371/790/2475	5
GO:0006913	GO:0006913	nucleocytoplasmic transport	16/204	464/16992	0.00015757088561602	0.0166843326192656	0.0144429346167883	374403/57122/11260/23165/9531/2010/23511/9688/983/55705/51194/55795/2475/50628/25929/23534	16
GO:0009141	GO:0009141	nucleoside triphosphate metabolic process	12/204	283/16992	0.000165041118089899	0.0168280814111663	0.0145673719826718	7385/7298/10165/498/5211/7371/983/790/5214/9054/4436/4704	12
GO:0051169	GO:0051169	nuclear transport	16/204	472/16992	0.000191295525791422	0.0180211974557633	0.0156002030473352	374403/57122/11260/23165/9531/2010/23511/9688/983/55705/51194/55795/2475/50628/25929/23534	16
GO:0051292	GO:0051292	nuclear pore complex assembly	3/204	10/16992	0.000192287494437781	0.0180211974557633	0.0156002030473352	57122/23165/9688	3
GO:0031122	GO:0031122	cytoplasmic microtubule organization	5/204	45/16992	0.000196380647901525	0.0180211974557633	0.0156002030473352	84376/10844/55704/27175/10426	5
GO:0031669	GO:0031669	cellular response to nutrient levels	9/204	174/16992	0.000257633400166349	0.0212190161896754	0.0183684220671899	6513/2308/57521/54407/9131/490/10985/2475/3992	9
GO:0044766	GO:0044766	multi-organism transport	6/204	74/16992	0.000261438224073487	0.0212190161896754	0.0183684220671899	57122/8934/23165/6891/23511/9688	6
GO:1902579	GO:1902579	multi-organism localization	6/204	74/16992	0.000261438224073487	0.0212190161896754	0.0183684220671899	57122/8934/23165/6891/23511/9688	6
GO:0043201	GO:0043201	response to leucine	3/204	11/16992	0.00026205831836141	0.0212190161896754	0.0183684220671899	197131/57521/2475	3
GO:0009123	GO:0009123	nucleoside monophosphate metabolic process	12/204	299/16992	0.000273750514346233	0.021532433314148	0.0186397342700713	6470/7385/7298/10165/498/5211/7371/983/790/5214/4436/4704	12
GO:0046942	GO:0046942	carboxylic acid transport	12/204	302/16992	0.000299769853201893	0.0227205725932297	0.0196682571552841	1468/54407/8402/10166/10165/8604/31/22930/5825/9123/6576/79751	12
GO:0015711	GO:0015711	organic anion transport	15/204	444/16992	0.000314796635837132	0.0227205725932297	0.0196682571552841	6513/1468/54407/8402/10166/10165/8604/31/22930/4363/5825/9123/6576/60386/79751	15
GO:0009199	GO:0009199	ribonucleoside triphosphate metabolic process	11/204	262/16992	0.000335691317151744	0.0227205725932297	0.0196682571552841	7385/10165/498/5211/7371/983/790/5214/9054/4436/4704	11
GO:0015740	GO:0015740	C4-dicarboxylate transport	3/204	12/16992	0.000346324384879045	0.0227205725932297	0.0196682571552841	1468/10165/8604	3
GO:0034976	GO:0034976	response to endoplasmic reticulum stress	11/204	263/16992	0.000346728038385251	0.0227205725932297	0.0196682571552841	23376/10277/8893/116496/9131/5770/5516/488/6400/10613/11160	11
GO:0000075	GO:0000075	cell cycle checkpoint	10/204	221/16992	0.000346745638773403	0.0227205725932297	0.0196682571552841	55055/10498/983/9183/5591/4085/25896/55795/4436/9735	10
GO:0009266	GO:0009266	response to temperature stimulus	10/204	221/16992	0.000346745638773403	0.0227205725932297	0.0196682571552841	57122/23165/2308/57521/8893/9531/23511/490/9688/2475	10
GO:1903321	GO:1903321	negative regulation of protein modification by small protein conjugation or removal	8/204	145/16992	0.000367913930361441	0.0227205725932297	0.0196682571552841	6737/23376/996/5709/983/4085/2475/51434	8
GO:0006094	GO:0006094	gluconeogenesis	6/204	79/16992	0.000373300539170874	0.0227205725932297	0.0196682571552841	2308/1468/8402/10165/8604/6576	6
GO:0072527	GO:0072527	pyrimidine-containing compound metabolic process	6/204	79/16992	0.000373300539170874	0.0227205725932297	0.0196682571552841	6470/7298/7371/790/2475/60386	6
GO:0015849	GO:0015849	organic acid transport	12/204	310/16992	0.000379639062582117	0.0227205725932297	0.0196682571552841	1468/54407/8402/10166/10165/8604/31/22930/5825/9123/6576/79751	12
GO:0098656	GO:0098656	anion transmembrane transport	11/204	267/16992	0.000393980286969998	0.0230771857452852	0.0199769623673029	1468/54407/10166/10165/8604/31/4363/9123/2475/6576/79751	11
GO:0045540	GO:0045540	regulation of cholesterol biosynthetic process	3/204	13/16992	0.000446246669691722	0.0233671601490351	0.0202279811793509	1717/10613/11160	3
GO:0006606	GO:0006606	protein import into nucleus	11/204	271/16992	0.000446529483876909	0.0233671601490351	0.0202279811793509	374403/57122/9531/2010/23511/9688/983/55705/51194/2475/23534	11
GO:0044744	GO:0044744	protein targeting to nucleus	11/204	271/16992	0.000446529483876909	0.0233671601490351	0.0202279811793509	374403/57122/9531/2010/23511/9688/983/55705/51194/2475/23534	11
GO:1901990	GO:1901990	regulation of mitotic cell cycle phase transition	12/204	316/16992	0.000450758865732021	0.0233671601490351	0.0202279811793509	57521/996/10498/5709/983/9183/2068/5591/4085/55795/51434/9735	12
GO:0034605	GO:0034605	cellular response to heat	7/204	114/16992	0.000451300222054013	0.0233671601490351	0.0202279811793509	57122/23165/57521/9531/23511/9688/2475	7
GO:0019319	GO:0019319	hexose biosynthetic process	6/204	82/16992	0.000456487512173259	0.0233671601490351	0.0202279811793509	2308/1468/8402/10165/8604/6576	6
GO:0010506	GO:0010506	regulation of autophagy	11/204	272/16992	0.000460547651468491	0.0233671601490351	0.0202279811793509	3315/6737/10558/51606/2308/57521/60412/10456/22930/2475/25782	11
GO:0005996	GO:0005996	monosaccharide metabolic process	11/204	273/16992	0.000474932874991494	0.0233671601490351	0.0202279811793509	6513/2308/1468/8402/10165/8604/5211/5214/2475/9852/6576	11
GO:1902593	GO:1902593	single-organism nuclear import	11/204	274/16992	0.000489692691678717	0.0233671601490351	0.0202279811793509	374403/57122/9531/2010/23511/9688/983/55705/51194/2475/23534	11
GO:0006221	GO:0006221	pyrimidine nucleotide biosynthetic process	4/204	31/16992	0.000492297598490387	0.0233671601490351	0.0202279811793509	6470/7298/7371/790	4
GO:1902475	GO:1902475	L-alpha-amino acid transmembrane transport	4/204	31/16992	0.000492297598490387	0.0233671601490351	0.0202279811793509	10166/10165/8604/79751	4
GO:0019318	GO:0019318	hexose metabolic process	10/204	233/16992	0.000525462811851082	0.0245186291699327	0.0212247601432801	2308/1468/8402/10165/8604/5211/5214/2475/9852/6576	10
GO:0006998	GO:0006998	nuclear envelope organization	6/204	85/16992	0.000553462844263902	0.0253947201709754	0.0219831557791837	57122/23165/2010/23511/9688/983	6
GO:0089711	GO:0089711	L-glutamate transmembrane transport	3/204	14/16992	0.000562938675483008	0.0254060684197495	0.0219929794873776	10165/8604/79751	3
GO:0006767	GO:0006767	water-soluble vitamin metabolic process	6/204	86/16992	0.000589111111407547	0.0257691870928023	0.0223073162590493	6470/6513/31/56922/4363/60386	6
GO:0051188	GO:0051188	cofactor biosynthetic process	9/204	195/16992	0.00059264472418479	0.0257691870928023	0.0223073162590493	10058/10135/31/64210/9054/6319/9391/4704/6576	9
GO:0046785	GO:0046785	microtubule polymerization	5/204	57/16992	0.000599065736992135	0.0257691870928023	0.0223073162590493	10844/10382/6904/27175/10426	5
GO:0046364	GO:0046364	monosaccharide biosynthetic process	6/204	88/16992	0.000665738106965716	0.0277988209776216	0.0240642861159444	2308/1468/8402/10165/8604/6576	6
GO:0051258	GO:0051258	protein polymerization	10/204	241/16992	0.000682622450489393	0.0277988209776216	0.0240642861159444	3055/10844/10565/10382/1729/10456/6904/2475/27175/10426	10
GO:0006999	GO:0006999	nuclear pore organization	3/204	15/16992	0.000697467599856931	0.0277988209776216	0.0240642861159444	57122/23165/9688	3
GO:0033046	GO:0033046	negative regulation of sister chromatid segregation	4/204	34/16992	0.000705486527174824	0.0277988209776216	0.0240642861159444	9183/4085/55795/23063	4
GO:0006892	GO:0006892	post-Golgi vesicle-mediated transport	6/204	89/16992	0.000706835259147661	0.0277988209776216	0.0240642861159444	55770/60412/10564/23041/83871/51479	6
GO:0009124	GO:0009124	nucleoside monophosphate biosynthetic process	6/204	89/16992	0.000706835259147661	0.0277988209776216	0.0240642861159444	6470/7298/10165/498/7371/790	6
GO:0009408	GO:0009408	response to heat	8/204	161/16992	0.000736850157966646	0.0281742845122524	0.0243893093221708	57122/23165/57521/8893/9531/23511/9688/2475	8
GO:0042594	GO:0042594	response to starvation	8/204	161/16992	0.000736850157966646	0.0281742845122524	0.0243893093221708	6513/2308/57521/54407/10985/790/2475/3992	8
GO:0009267	GO:0009267	cellular response to starvation	7/204	125/16992	0.00078305398422967	0.0287834334613873	0.0249166242975437	6513/2308/57521/54407/10985/2475/3992	7
GO:0051985	GO:0051985	negative regulation of chromosome segregation	4/204	35/16992	0.000789096242775619	0.0287834334613873	0.0249166242975437	9183/4085/55795/23063	4
GO:0031668	GO:0031668	cellular response to extracellular stimulus	9/204	203/16992	0.000789962484805749	0.0287834334613873	0.0249166242975437	6513/2308/57521/54407/9131/490/10985/2475/3992	9
GO:1901987	GO:1901987	regulation of cell cycle phase transition	12/204	337/16992	0.000794602594647814	0.0287834334613873	0.0249166242975437	57521/996/10498/5709/983/9183/2068/5591/4085/55795/51434/9735	12
GO:0046931	GO:0046931	pore complex assembly	3/204	16/16992	0.000850855479972805	0.0304208459268199	0.0263340643425623	57122/23165/9688	3
GO:0033045	GO:0033045	regulation of sister chromatid segregation	5/204	64/16992	0.00101943272116843	0.0356872544967045	0.0308929757701795	996/9183/4085/55795/23063	5
GO:0046112	GO:0046112	nucleobase biosynthetic process	3/204	17/16992	0.00102408031428974	0.0356872544967045	0.0308929757701795	6470/790/2475	3
GO:0007067	GO:0007067	mitotic nuclear division	14/204	453/16992	0.00118041513334624	0.0404020051386682	0.0349743398145353	55055/10844/996/983/9183/10381/4085/8218/55795/51434/8239/10426/9735/23063	14
GO:0016197	GO:0016197	endosomal transport	10/204	260/16992	0.00121565291436924	0.0404020051386682	0.0349743398145353	374403/84376/8934/9897/23041/10938/10981/8218/51479/738	10
GO:0016226	GO:0016226	iron-sulfur cluster assembly	3/204	18/16992	0.0012180771618269	0.0404020051386682	0.0349743398145353	64210/9054/9391	3
GO:0031163	GO:0031163	metallo-sulfur cluster assembly	3/204	18/16992	0.0012180771618269	0.0404020051386682	0.0349743398145353	64210/9054/9391	3
GO:0075733	GO:0075733	intracellular transport of virus	5/204	67/16992	0.00125438002257187	0.0410173181451127	0.0355069907586117	57122/23165/6891/23511/9688	5
GO:0016482	GO:0016482	cytosolic transport	7/204	136/16992	0.00128340903504313	0.0410173181451127	0.0355069907586117	374403/84376/8934/23041/8218/51479/738	7
GO:0031397	GO:0031397	negative regulation of protein ubiquitination	7/204	136/16992	0.00128340903504313	0.0410173181451127	0.0355069907586117	23376/996/5709/983/4085/2475/51434	7
GO:0010498	GO:0010498	proteasomal protein catabolic process	13/204	407/16992	0.00131239695668882	0.0410173181451127	0.0355069907586117	23376/10277/197131/7110/996/5709/5516/983/6400/4085/10613/51434/11160	13
GO:0051304	GO:0051304	chromosome separation	5/204	68/16992	0.00134092213333096	0.0410173181451127	0.0355069907586117	996/9183/56916/4085/55795	5
GO:1902581	GO:1902581	multi-organism cellular localization	5/204	68/16992	0.00134092213333096	0.0410173181451127	0.0355069907586117	57122/23165/6891/23511/9688	5
GO:1902583	GO:1902583	multi-organism intracellular transport	5/204	68/16992	0.00134092213333096	0.0410173181451127	0.0355069907586117	57122/23165/6891/23511/9688	5
GO:0007030	GO:0007030	Golgi organization	6/204	101/16992	0.00136917259320904	0.0414212324077416	0.035856642579818	8934/10565/983/9183/6836/738	6
GO:0003333	GO:0003333	amino acid transmembrane transport	5/204	69/16992	0.00143179192490499	0.0421871174517432	0.0365196374904875	54407/10166/10165/8604/79751	5
GO:0099131	GO:0099131	ATP hydrolysis coupled ion transmembrane transport	5/204	69/16992	0.00143179192490499	0.0421871174517432	0.0365196374904875	51606/498/490/488/4363	5
GO:0031929	GO:0031929	TOR signaling	6/204	102/16992	0.00144046096638716	0.0421871174517432	0.0365196374904875	389541/55704/197131/57521/2475/84803	6
GO:0006611	GO:0006611	protein export from nucleus	8/204	179/16992	0.00145918538637628	0.0422856565125674	0.0366049386676554	57122/11260/23165/9531/2010/23511/9688/55795	8
GO:0010827	GO:0010827	regulation of glucose transport	6/204	103/16992	0.00151454521288152	0.0433418525390011	0.0375192437525756	718/57122/23165/23511/9688/8218	6
GO:0046794	GO:0046794	transport of virus	5/204	70/16992	0.00152711939567131	0.0433418525390011	0.0375192437525756	57122/23165/6891/23511/9688	5
GO:0006997	GO:0006997	nucleus organization	7/204	142/16992	0.00164598601053575	0.045478839982379	0.0393691451316673	57122/23165/7110/2010/23511/9688/983	7
GO:0009148	GO:0009148	pyrimidine nucleoside triphosphate biosynthetic process	3/204	20/16992	0.0016719188767991	0.045478839982379	0.0393691451316673	7298/7371/790	3
GO:0018126	GO:0018126	protein hydroxylation	3/204	20/16992	0.0016719188767991	0.045478839982379	0.0393691451316673	10491/64175/8985	3
GO:1901071	GO:1901071	glucosamine-containing compound metabolic process	3/204	20/16992	0.0016719188767991	0.045478839982379	0.0393691451316673	10020/10724/5238	3
GO:0006732	GO:0006732	coenzyme metabolic process	11/204	319/16992	0.00168501332299406	0.045478839982379	0.0393691451316673	6470/7298/10135/5211/31/5214/84188/9054/6319/4704/6576	11
GO:0051436	GO:0051436	negative regulation of ubiquitin-protein ligase activity involved in mitotic cell cycle	5/204	72/16992	0.0017316711392103	0.0462843752062713	0.0400664635582229	996/5709/983/4085/51434	5	the same line 108
GO:0017038	GO:0017038	protein import	11/204	321/16992	0.00176993993249296	0.0466078476070189	0.0403464801966432	374403/57122/9531/2010/23511/9688/983/55705/51194/2475/23534	11
GO:0045930	GO:0045930	negative regulation of mitotic cell cycle	10/204	274/16992	0.00179456296634362	0.0466078476070189	0.0403464801966432	55055/10498/5709/983/9183/5591/4085/55795/4436/9735	10
GO:0071496	GO:0071496	cellular response to external stimulus	10/204	274/16992	0.00179456296634362	0.0466078476070189	0.0403464801966432	6513/2308/57521/54407/9531/9131/490/10985/2475/3992	10
GO:0051439	GO:0051439	regulation of ubiquitin-protein ligase activity involved in mitotic cell cycle	5/204	73/16992	0.00184115897858563	0.0473711277387498	0.041007220142822	996/5709/983/4085/51434	5	MAD2L1, CDK1, PSM3,CDC27,ANAPC7
GO:0006984	GO:0006984	ER-nucleus signaling pathway	4/204	44/16992	0.00188086481343165	0.0479446373275678	0.0415036836024293	5770/488/10613/11160	4
GO:0043200	GO:0043200	response to amino acid	6/204	108/16992	0.0019294135747743	0.048730968544529	0.0421843779168423	389541/23376/197131/57521/9131/2475	6

## Sheet: BP PC-3
ID	Description	GeneRatio	BgRatio	pvalue	ID	p.adjust	qvalue	geneID	Count
GO:0048193	GO:0048193	Golgi vesicle transport	30/285	334/16992	GO:0048193	6.62234338200878e-14	1.94564448563418e-10	1.73784232119451e-10	10564/22820/51290/23041/60412/5537/6293/738/9382/55291/3064/55770/3875/375056/26958/1785/1315/1778/378/22870/400/6836/9919/57410/9183/81555/51479/11014/2803/51594	30
GO:0006839	GO:0006839	mitochondrial transport	24/285	311/16992	GO:0006839	5.50389731160864e-10	8.0852251507531e-07	7.22169263044229e-07	7385/8402/79568/1468/10165/31/60386/8604/79751/10456/9520/498/509/92609/54978/6576/292/293/291/5250/55823/10632/4580/521	24
GO:0006890	GO:0006890	retrograde vesicle-mediated transport, Golgi to ER	11/285	83/16992	GO:0006890	1.34922209061308e-07	0.000132133816740708	0.000118021427084155	22820/51290/3064/26958/1315/378/6836/57410/9183/11014/51594	11
GO:0009124	GO:0009124	nucleoside monophosphate biosynthetic process	10/285	89/16992	GO:0009124	2.3813830041918e-06	0.00174912581657888	0.00156231258669741	6470/10165/7298/498/509/790/7371/10632/272/521	10
GO:0006888	GO:0006888	ER to Golgi vesicle-mediated transport	13/285	173/16992	GO:0006888	7.27744800574392e-06	0.00427622844817513	0.00381951113227781	22820/5537/9382/55291/375056/26958/1315/1778/378/22870/9919/9183/81555	13
GO:0006862	GO:0006862	nucleotide transport	5/285	20/16992	GO:0006862	1.6162323264402e-05	0.00764387004808567	0.00682747591626154	60386/347734/292/293/291	5
GO:0006892	GO:0006892	post-Golgi vesicle-mediated transport	9/285	89/16992	GO:0006892	1.82120797605853e-05	0.00764387004808567	0.00682747591626154	10564/23041/60412/6293/55770/3875/1785/51479/2803	9
GO:0006768	GO:0006768	biotin metabolic process	4/285	11/16992	GO:0006768	2.3305234752483e-05	0.0085588474628494	0.00764473029446582	5091/56922/64087/31	4
GO:0016197	GO:0016197	endosomal transport	15/285	260/16992	GO:0016197	3.48825668544253e-05	0.00983728532688513	0.00878662617603262	23041/6293/738/23317/23325/10981/9897/374403/400/64601/51479/55823/9779/55610/57724	15
GO:0009142	GO:0009142	nucleoside triphosphate biosynthetic process	8/285	75/16992	GO:0009142	3.61985245710567e-05	0.00983728532688513	0.00878662617603262	10165/7298/498/509/790/7371/10632/521	8
GO:0007059	GO:0007059	chromosome segregation	17/285	330/16992	GO:0007059	4.46649557665327e-05	0.00983728532688513	0.00878662617603262	11065/7273/64210/8239/51647/9735/996/9319/26993/9183/64151/2068/292/55795/9391/54821/56916	17
GO:0009123	GO:0009123	nucleoside monophosphate metabolic process	16/285	299/16992	GO:0009123	4.76595417657948e-05	0.00983728532688513	0.00878662617603262	5211/7385/4436/6470/10165/7298/498/5214/509/983/790/7371/4722/10632/272/521	16
GO:0009130	GO:0009130	pyrimidine nucleoside monophosphate biosynthetic process	4/285	13/16992	GO:0009130	4.91722374944143e-05	0.00983728532688513	0.00878662617603262	6470/7298/790/7371	4
GO:0051503	GO:0051503	adenine nucleotide transport	4/285	13/16992	GO:0051503	4.91722374944143e-05	0.00983728532688513	0.00878662617603262	347734/292/293/291	4
GO:0007030	GO:0007030	Golgi organization	9/285	101/16992	GO:0007030	5.02243975164319e-05	0.00983728532688513	0.00878662617603262	738/9382/10565/3064/1785/983/400/6836/9183	9
GO:0009156	GO:0009156	ribonucleoside monophosphate biosynthetic process	8/285	81/16992	GO:0009156	6.32797077762267e-05	0.0110884044086035	0.00990412102420136	10165/498/509/790/7371/10632/272/521	8
GO:0009129	GO:0009129	pyrimidine nucleoside monophosphate metabolic process	4/285	14/16992	GO:0009129	6.79344041371212e-05	0.0110884044086035	0.00990412102420136	6470/7298/790/7371	4
GO:0015868	GO:0015868	purine ribonucleotide transport	4/285	14/16992	GO:0015868	6.79344041371212e-05	0.0110884044086035	0.00990412102420136	347734/292/293/291	4
GO:0006914	GO:0006914	autophagy	20/285	449/16992	GO:0006914	7.47288891436705e-05	0.0112448521014009	0.0100438595137374	6737/3315/389541/60412/738/57521/25782/22930/51606/3064/10456/10558/55102/3691/64601/55823/9517/9779/2475/57724	20
GO:0016050	GO:0016050	vesicle organization	18/285	379/16992	GO:0016050	7.65476657685562e-05	0.0112448521014009	0.0100438595137374	10564/5537/23317/23325/55291/10981/374403/7110/375056/23355/22870/9919/64601/51479/6891/55823/9779/64786	18
GO:0009141	GO:0009141	nucleoside triphosphate metabolic process	15/285	283/16992	GO:0009141	9.12716617787285e-05	0.0121587679638208	0.0108601657173893	5211/7385/4436/10165/7298/498/5214/509/983/790/7371/4722/10632/272/521	15
GO:0015865	GO:0015865	purine nucleotide transport	4/285	15/16992	GO:0015865	9.14183060319037e-05	0.0121587679638208	0.0108601657173893	347734/292/293/291	4
GO:0009201	GO:0009201	ribonucleoside triphosphate biosynthetic process	7/285	64/16992	GO:0009201	9.51843645908367e-05	0.0121587679638208	0.0108601657173893	10165/498/509/790/7371/10632/521	7
GO:0051186	GO:0051186	cofactor metabolic process	18/285	389/16992	GO:0051186	0.000106415587771596	0.0130270415363729	0.0116357043997627	55229/5091/5211/56922/64210/6470/64087/6319/51647/31/7298/10135/5214/84188/6576/79877/9391/56997	18
GO:0006893	GO:0006893	Golgi to plasma membrane transport	6/285	46/16992	GO:0006893	0.000112591098370888	0.0132317058805467	0.0118185098205736	10564/60412/55770/3875/1785/2803	6
GO:0016236	GO:0016236	macroautophagy	14/285	260/16992	GO:0016236	0.000132301848894521	0.0149501089250809	0.0133533809430786	389541/60412/57521/25782/22930/51606/3064/10558/55102/64601/9517/9779/2475/57724	14
GO:0030705	GO:0030705	cytoskeleton-dependent intracellular transport	10/285	142/16992	GO:0030705	0.000142771935087347	0.0150424152434807	0.0134358285987594	3315/22820/4131/3064/667/10376/203068/26985/55704/84790	10
GO:0009199	GO:0009199	ribonucleoside triphosphate metabolic process	14/285	262/16992	GO:0009199	0.000143358620427999	0.0150424152434807	0.0134358285987594	5211/7385/4436/10165/498/5214/509/983/790/7371/4722/10632/272/521	14
GO:1903321	GO:1903321	negative regulation of protein modification by small protein conjugation or removal	10/285	145/16992	GO:1903321	0.000169564457465029	0.0171786336562847	0.0153438908334053	6737/11065/23376/8881/51366/996/5709/983/2475/51434	10
GO:0006790	GO:0006790	sulfur compound metabolic process	17/285	371/16992	GO:0006790	0.000185432583943944	0.0179505550183388	0.0160333680845253	5091/4257/56922/64210/64087/6319/1468/51647/31/60386/58472/84188/347734/6576/84245/9391/6667	17
GO:0015711	GO:0015711	organic anion transport	19/285	444/16992	GO:0015711	0.000189403405571308	0.0179505550183388	0.0160333680845253	8402/6513/1468/10165/22930/31/60386/8604/79751/5825/347734/6576/10999/9123/292/293/291/28231/6566	19
GO:0030261	GO:0030261	chromosome condensation	5/285	34/16992	GO:0030261	0.000239367777571787	0.0206670337864801	0.0184597166814858	7273/9131/983/26993/64151	5
GO:0007067	GO:0007067	mitotic nuclear division	19/285	453/16992	GO:0007067	0.000244187422271258	0.0206670337864801	0.0184597166814858	11065/7273/8239/10844/8881/10426/9735/996/1778/983/26993/9183/6990/10381/64151/55795/54821/27229/51434	19
GO:0006206	GO:0006206	pyrimidine nucleobase metabolic process	4/285	19/16992	GO:0006206	0.000246203601949219	0.0206670337864801	0.0184597166814858	7298/790/7371/2475	4
GO:0042776	GO:0042776	mitochondrial ATP synthesis coupled proton transport	4/285	19/16992	GO:0042776	0.000246203601949219	0.0206670337864801	0.0184597166814858	498/509/10632/521	4
GO:1990542	GO:1990542	mitochondrial transmembrane transport	7/285	76/16992	GO:1990542	0.000282342605966884	0.023042293786964	0.0205812899612702	79568/31/498/509/92609/10632/521	7
GO:1905039	GO:1905039	carboxylic acid transmembrane transport	8/285	103/16992	GO:1905039	0.000340638798451537	0.0265455365600393	0.0237103732020272	1468/10165/31/8604/79751/6576/9123/6566	8
GO:0006091	GO:0006091	generation of precursor metabolites and energy	16/285	355/16992	GO:0006091	0.000343339138625424	0.0265455365600393	0.0237103732020272	5211/7385/4436/60493/9852/10165/8604/22868/5836/5214/509/983/291/4722/2475/3419	16
GO:0009161	GO:0009161	ribonucleoside monophosphate metabolic process	14/285	286/16992	GO:0009161	0.000352626250531422	0.0265645108733671	0.023727320987175	5211/7385/4436/10165/498/5214/509/983/790/7371/4722/10632/272/521	14
GO:0046785	GO:0046785	microtubule polymerization	6/285	57/16992	GO:0046785	0.000373902545560073	0.0274631419713874	0.0245299748968753	10844/10426/10382/6904/27175/27229	6
GO:0009112	GO:0009112	nucleobase metabolic process	5/285	38/16992	GO:0009112	0.000408806093432503	0.0292944464025535	0.0261656891123807	6470/7298/790/7371/2475	5
GO:0016482	GO:0016482	cytosolic transport	9/285	136/16992	GO:0016482	0.000483864515783907	0.0330603243575144	0.0295293571076935	23041/6293/738/23317/374403/400/51479/55823/9779	9
GO:0031397	GO:0031397	negative regulation of protein ubiquitination	9/285	136/16992	GO:0031397	0.000483864515783907	0.0330603243575144	0.0295293571076935	11065/23376/8881/51366/996/5709/983/2475/51434	9
GO:0034058	GO:0034058	endosomal vesicle fusion	3/285	10/16992	GO:0034058	0.00051343065577188	0.0339364195481051	0.0303118820298183	23355/51479/55823	3
GO:0034976	GO:0034976	response to endoplasmic reticulum stress	13/285	263/16992	GO:0034976	0.000519788590764033	0.0339364195481051	0.0303118820298183	8893/10613/23376/11160/5770/6400/9131/29927/488/10277/6745/550/23392	13
GO:0007020	GO:0007020	microtubule nucleation	4/285	23/16992	GO:0007020	0.00053353033152534	0.0340763503048141	0.0304368676542946	10844/10426/27175/27229	4
GO:0046034	GO:0046034	ATP metabolic process	12/285	231/16992	GO:0046034	0.000546446603643866	0.0341587259894825	0.0305104453053563	5211/7385/4436/10165/498/5214/509/983/4722/10632/272/521	12
GO:0006767	GO:0006767	water-soluble vitamin metabolic process	7/285	86/16992	GO:0006767	0.000602027324942152	0.0368490891808342	0.0329134675675611	5091/56922/6470/64087/6513/31/60386	7
GO:1903825	GO:1903825	organic acid transmembrane transport	8/285	113/16992	GO:1903825	0.000634977163357286	0.0380727123661981	0.0340064031847414	1468/10165/31/8604/79751/6576/9123/6566	8
GO:0072528	GO:0072528	pyrimidine-containing compound biosynthetic process	5/285	42/16992	GO:0072528	0.000656000405859335	0.0385465838482945	0.0344296634064699	6470/7298/790/7371/2475	5
GO:0015867	GO:0015867	ATP transport	3/285	11/16992	GO:0015867	0.000697227688654154	0.0401657833189393	0.0358759262706874	292/293/291	3
GO:0032386	GO:0032386	regulation of intracellular transport	19/285	498/16992	GO:0032386	0.000778498376258741	0.0439851582586189	0.0392873775711142	9531/4131/9688/23317/2010/64328/374403/22930/51366/5770/10456/9520/983/488/26993/81555/55823/9777/2475	19
GO:0051258	GO:0051258	protein polymerization	12/285	241/16992	GO:0051258	0.000793738870180579	0.04400009057718	0.0393007150617713	11065/10565/10844/253260/10426/10456/1785/10382/6904/27175/27229/2475	12
GO:0015985	GO:0015985	energy coupled proton transport, down electrochemical gradient	4/285	26/16992	GO:0015985	0.000865844211391527	0.0462518235103328	0.0413119544306043	498/509/10632/521	4
GO:0015986	GO:0015986	ATP synthesis coupled proton transport	4/285	26/16992	GO:0015986	0.000865844211391527	0.0462518235103328	0.0413119544306043	498/509/10632/521	4
GO:0031122	GO:0031122	cytoplasmic microtubule organization	5/285	45/16992	GO:0031122	0.000904408473904636	0.0473243732427427	0.0422699518090206	10844/10426/55704/27175/27229	5
GO:0015740	GO:0015740	C4-dicarboxylate transport	3/285	12/16992	GO:0015740	0.000918137942422169	0.0473243732427427	0.0422699518090206	1468/10165/8604	3
GO:0006754	GO:0006754	ATP biosynthetic process	5/285	46/16992	GO:0006754	0.00100097156848192	0.0499525689361707	0.0446174462963969	10165/498/509/10632/521	5
GO:0070979	GO:0070979	protein K11-linked ubiquitination	4/285	27/16992	GO:0070979	0.00100313191532814	0.0499525689361707	0.0446174462963969	11065/8881/996/51434	4

## Sheet: Treamap DU-145
% WARNING - This is exported REVIGO data useful only for the specific purpose of constructing a TreeMap visualization.
% Do not use this table as a general list of non-redundant GO categories	as it sets an extremely permissive
% threshold to detect redundancies (c=0.10) and fill the 'representative' column	while normally c>=0.4 is recommended.
% To export a reduced-redundancy set of GO terms	go to the Scatterplot & Table tab	and export to CSV from there.
term_ID	description	frequencyInDb	log10pvalue	uniqueness	dispensability	representative
GO:0009130	pyrimidine nucleoside monophosphate biosynthetic process	0.340%	-4.8778	0.740	0.000	pyrimidine nucleoside monophosphate biosynthesis
GO:0016051	carbohydrate biosynthetic process	1.079%	-3.9545	0.789	0.387	pyrimidine nucleoside monophosphate biosynthesis
GO:0051258	protein polymerization	0.231%	-3.1658	0.838	0.340	pyrimidine nucleoside monophosphate biosynthesis
GO:0030397	membrane disassembly	0.002%	-4.6492	0.826	0.502	pyrimidine nucleoside monophosphate biosynthesis
GO:0007059	chromosome segregation	0.476%	-4.3281	0.857	0.169	pyrimidine nucleoside monophosphate biosynthesis
GO:0007030	Golgi organization	0.039%	-2.8635	0.843	0.665	pyrimidine nucleoside monophosphate biosynthesis
GO:0051081	nuclear envelope disassembly	0.002%	-4.6492	0.784	0.112	pyrimidine nucleoside monophosphate biosynthesis
GO:0031163	metallo-sulfur cluster assembly	0.219%	-2.9143	0.851	0.591	pyrimidine nucleoside monophosphate biosynthesis
GO:0006997	nucleus organization	0.052%	-2.7836	0.858	0.405	pyrimidine nucleoside monophosphate biosynthesis
GO:0046931	pore complex assembly	0.006%	-3.0701	0.866	0.585	pyrimidine nucleoside monophosphate biosynthesis
GO:0009112	nucleobase metabolic process	0.481%	-4.0637	0.753	0.520	pyrimidine nucleoside monophosphate biosynthesis
GO:0045540	regulation of cholesterol biosynthetic process	0.002%	-3.3504	0.827	0.241	pyrimidine nucleoside monophosphate biosynthesis
GO:0009129	pyrimidine nucleoside monophosphate metabolic process	0.340%	-4.7357	0.755	0.643	pyrimidine nucleoside monophosphate biosynthesis
GO:0072527	pyrimidine-containing compound metabolic process	1.037%	-3.4279	0.898	0.167	pyrimidine nucleoside monophosphate biosynthesis
GO:0031122	cytoplasmic microtubule organization	0.026%	-3.7069	0.791	0.333	pyrimidine nucleoside monophosphate biosynthesis
GO:0051188	cofactor biosynthetic process	2.763%	-3.2272	0.885	0.181	pyrimidine nucleoside monophosphate biosynthesis
GO:0006206	pyrimidine nucleobase metabolic process	0.272%	-4.1683	0.742	0.494	pyrimidine nucleoside monophosphate biosynthesis
GO:0016226	iron-sulfur cluster assembly	0.219%	-2.9143	0.802	0.637	pyrimidine nucleoside monophosphate biosynthesis
GO:0006767	water-soluble vitamin metabolic process	1.215%	-3.2298	0.828	0.317	pyrimidine nucleoside monophosphate biosynthesis
GO:0009199	ribonucleoside triphosphate metabolic process	1.458%	-3.4741	0.727	0.612	pyrimidine nucleoside monophosphate biosynthesis
GO:0048193	Golgi vesicle transport	0.297%	-6.9214	0.825	0.000	Golgi vesicle transport
GO:0015740	C4-dicarboxylate transport	0.037%	-3.4605	0.722	0.692	Golgi vesicle transport
GO:0099131	ATP hydrolysis coupled ion transmembrane transport	0.996%	-2.8441	0.780	0.657	Golgi vesicle transport
GO:0017038	protein import	0.257%	-2.7520	0.727	0.510	Golgi vesicle transport
GO:0044766	multi-organism transport	0.011%	-3.5826	0.806	0.191	Golgi vesicle transport
GO:0006839	mitochondrial transport	0.182%	-4.6097	0.845	0.236	Golgi vesicle transport
GO:1905039	carboxylic acid transmembrane transport	0.548%	-5.3856	0.670	0.259	Golgi vesicle transport
GO:0015849	organic acid transport	1.024%	-3.4206	0.709	0.582	Golgi vesicle transport
GO:0051031	tRNA transport	0.007%	-4.2402	0.769	0.385	Golgi vesicle transport
GO:0006890	retrograde vesicle-mediated transport, Golgi to ER	0.047%	-6.1787	0.840	0.663	Golgi vesicle transport
GO:0030705	cytoskeleton-dependent intracellular transport	0.056%	-4.2615	0.781	0.468	Golgi vesicle transport
GO:1902579	multi-organism localization	0.011%	-3.5826	0.840	0.532	Golgi vesicle transport
GO:0071431	tRNA-containing ribonucleoprotein complex export from nucleus	0.005%	-4.3678	0.779	0.181	Golgi vesicle transport
GO:0010827	regulation of glucose transport	0.013%	-2.8197	0.746	0.404	Golgi vesicle transport
GO:0016197	endosomal transport	0.131%	-2.9152	0.849	0.230	Golgi vesicle transport
GO:0016482	cytosolic transport	0.076%	-2.8916	0.777	0.619	Golgi vesicle transport
GO:0051169	nuclear transport	0.239%	-3.7183	0.761	0.605	Golgi vesicle transport
GO:1900034	regulation of cellular response to heat	0.004%	-4.3803	0.844	0.020	regulation of cellular response to heat
GO:0043201	response to leucine	0.002%	-3.5816	0.924	0.175	regulation of cellular response to heat
GO:0043200	response to amino acid	0.024%	-2.7146	0.917	0.695	regulation of cellular response to heat
GO:0034976	response to endoplasmic reticulum stress	0.100%	-3.4600	0.880	0.398	regulation of cellular response to heat
GO:0007093	mitotic cell cycle checkpoint	0.098%	-4.0547	0.724	0.158	regulation of cellular response to heat
GO:0051304	chromosome separation	0.123%	-2.8726	0.767	0.661	regulation of cellular response to heat
GO:1903321	negative regulation of protein modification by small protein conjugation or removal	0.020%	-3.4343	0.834	0.508	regulation of cellular response to heat
GO:0006984	ER-nucleus signaling pathway	0.013%	-2.7256	0.834	0.310	regulation of cellular response to heat
GO:0010506	regulation of autophagy	0.072%	-3.3367	0.910	0.191	regulation of cellular response to heat
GO:0031929	TOR signaling	0.065%	-2.8415	0.818	0.346	regulation of cellular response to heat
GO:0031669	cellular response to nutrient levels	0.115%	-3.5890	0.854	0.250	regulation of cellular response to heat
GO:0071496	cellular response to external stimulus	0.446%	-2.7460	0.886	0.695	regulation of cellular response to heat
GO:1901071	glucosamine-containing compound metabolic process	0.132%	-2.7768	0.963	0.036	glucosamine-containing compound metabolism
GO:0010498	proteasomal protein catabolic process	0.267%	-2.8819	0.922	0.051	proteasomal protein catabolism
GO:0018126	protein hydroxylation	0.013%	-2.7768	0.927	0.224	proteasomal protein catabolism
GO:0051186	cofactor metabolic process	3.985%	-4.1277	0.934	0.067	cofactor metabolism

## Sheet: Treamap PC-3
% WARNING - This is exported REVIGO data useful only for the specific purpose of constructing a TreeMap visualization.
% Do not use this table as a general list of non-redundant GO categories	as it sets an extremely permissive
% threshold to detect redundancies (c=0.10) and fill the 'representative' column	while normally c>=0.4 is recommended.
% To export a reduced-redundancy set of GO terms	go to the Scatterplot & Table tab	and export to CSV from there.
term_ID	description	frequencyInDb	log10pvalue	uniqueness	dispensability	representative
GO:0009124	nucleoside monophosphate biosynthetic process	1.486%	-5.6232	0.545	0.000	nucleoside monophosphate biosynthesis
GO:0009112	nucleobase metabolic process	0.481%	-3.3885	0.624	0.600	nucleoside monophosphate biosynthesis
GO:0006206	pyrimidine nucleobase metabolic process	0.272%	-3.6087	0.623	0.566	nucleoside monophosphate biosynthesis
GO:0007059	chromosome segregation	0.476%	-4.3500	0.809	0.196	nucleoside monophosphate biosynthesis
GO:0006768	biotin metabolic process	0.081%	-4.6325	0.745	0.283	nucleoside monophosphate biosynthesis
GO:0048193	Golgi vesicle transport	0.297%	-13.1790	0.734	0.000	Golgi vesicle transport
GO:0030705	cytoskeleton-dependent intracellular transport	0.056%	-3.8454	0.776	0.215	Golgi vesicle transport
GO:0032386	regulation of intracellular transport	0.105%	-3.1087	0.758	0.583	Golgi vesicle transport
GO:0015740	C4-dicarboxylate transport	0.037%	-3.0371	0.695	0.625	Golgi vesicle transport
GO:1990542	mitochondrial transmembrane transport	0.079%	-3.5492	0.784	0.221	Golgi vesicle transport
GO:0006839	mitochondrial transport	0.182%	-9.2593	0.807	0.236	Golgi vesicle transport
GO:0016197	endosomal transport	0.131%	-4.4574	0.810	0.230	Golgi vesicle transport
GO:0006862	nucleotide transport	0.028%	-4.7915	0.674	0.204	Golgi vesicle transport
GO:0034058	endosomal vesicle fusion	0.006%	-3.2895	0.620	0.575	Golgi vesicle transport
GO:0015711	organic anion transport	1.192%	-3.7226	0.690	0.452	Golgi vesicle transport
GO:0015985	energy coupled proton transport, down electrochemical gradient	0.411%	-3.0626	0.661	0.559	Golgi vesicle transport
GO:0042776	mitochondrial ATP synthesis coupled proton transport	0.002%	-3.6087	0.500	0.699	Golgi vesicle transport
GO:0006890	retrograde vesicle-mediated transport, Golgi to ER	0.047%	-6.8699	0.743	0.663	Golgi vesicle transport
GO:0016482	cytosolic transport	0.076%	-3.3153	0.772	0.558	Golgi vesicle transport
GO:0007030	Golgi organization	0.039%	-4.2991	0.836	0.027	Golgi organization
GO:0016050	vesicle organization	0.130%	-4.1161	0.826	0.442	Golgi organization
GO:0051258	protein polymerization	0.231%	-3.1003	0.822	0.350	Golgi organization
GO:0007067	mitotic nuclear division	0.322%	-3.6123	0.721	0.518	Golgi organization
GO:0030261	chromosome condensation	0.108%	-3.6209	0.827	0.476	Golgi organization
GO:0016236	macroautophagy	0.084%	-3.8784	0.935	0.029	macroautophagy
GO:0034976	response to endoplasmic reticulum stress	0.100%	-3.2842	0.935	0.029	response to endoplasmic reticulum stress
GO:0006914	autophagy	0.230%	-4.1265	0.933	0.032	autophagy
GO:1903321	negative regulation of protein modification by small protein conjugation or removal	0.020%	-3.7707	0.875	0.047	negative regulation of protein modification by small protein conjugation or removal
GO:0070979	protein K11-linked ubiquitination	0.006%	-2.9986	0.893	0.519	negative regulation of protein modification by small protein conjugation or removal
GO:0051186	cofactor metabolic process	3.985%	-3.9730	0.899	0.080	cofactor metabolism
GO:0006790	sulfur compound metabolic process	1.822%	-3.7318	0.904	0.082	sulfur compound metabolism
GO:0006091	generation of precursor metabolites and energy	1.940%	-3.4643	0.904	0.083	generation of precursor metabolites and energy
